# Supplementary material for: 4-(Dimethyl­amino)pyridinium tri­bromido­{3-[bromo/hydro­(0.9/0.1)]-4-(dimethyl­amino)pyridine-κN 1}cobaltate(II)
Source: Acta Crystallogr Sect E Struct Rep Online. 2009 Jul 22;65(Pt 8):m958–9. doi: 10.1107/S1600536809027913 (PMC2977443; doi:10.1107/S1600536809027913)
Supplement: Supplementary file 1 [file e-65-0m958-sup1.cif]

##############################################################################
###                                                                        ###
###        Electronic paper (Acta Crystallographica Section E)             ###
###                                                                        ###
##############################################################################
#                                                                            #
# This CIF contains the data in a paper accepted for publication in Acta     #
# Crystallographica Section E. It conforms to the requirements of Notes      #
# for Authors for Section E, and has been peer reviewed under the auspices   #
# of the IUCr Commission on Journals.                                        #
#                                                                            #
# Full details of the Crystallographic Information File format               #
# are given in the paper "The Crystallographic Information File (CIF):       #
# a New Standard Archive File for Crystallography" by S. R. Hall, F. H.      #
# Allen and I. D. Brown [Acta Cryst. (1991), A47, 655-685].                  #
#                                                                            #
# The current version of the core CIF dictionary is obtainable from          #
# ftp://ftp.iucr.org/pub/cif_core.dic. The current version number is 2.4.    #
#                                                                            #
# Software is freely available for graphical display of the structure(s) in  #
# this CIF.  For information consult the CIF home page http://www.iucr.org/  #
# cif/home.html                                                              #
#                                                                            #
# This file may be used for bona fide research purposes within the           #
# scientific community so long as proper attribution is given to the journal # 
# article from which it was obtained.                                        #
#                                                                            #
##############################################################################
                                             
data_global
_audit_creation_method     SHELXL-97
_journal_date_recd_electronic     2009-07-04
_journal_date_accepted     2009-07-15
_journal_name_full     'Acta Crystallographica, Section E'
_journal_year     2009
_journal_volume     65
_journal_issue      8
_journal_page_first     m958
_journal_page_last     m959
_journal_paper_category     QM
_journal_coeditor_code     HY2210
_publ_contact_author
;
Dr. Seik Weng Ng
Department of Chemistry
University of Malaya
50603 Kuala Lumpur
Malaysia
;
_publ_contact_author_email     seikweng@um.edu.my
_publ_contact_author_fax     '03 7967 4193'
_publ_contact_author_phone     '03 7967 6778'
_publ_section_title
;\
4-(Dimethylamino)pyridinium
tribromido{3-[bromo/hydro(0.9/0.1)]-4-(dimethylamino)pyridine-\k<i>N</i>^1^}\
cobaltate(II)
;
loop_
    _publ_author_name
    _publ_author_address
    'Lo, Kong Mun'
;
Department of Chemistry
University of Malaya
50603 Kuala Lumpur
Malaysia
;
    'Ng, Seik Weng'
;
Department of Chemistry
University of Malaya
50603 Kuala Lumpur
Malaysia
;
_publ_section_synopsis     .
data_I
_audit_creation_method     SHELXL-97
_chemical_name_systematic
;
4-(Dimethylamino)pyridinium tribromido{3-[bromo/hydro(0.9/0.1)]-4-
(dimethylamino)pyridine-\k<i>N</i>^1^}cobaltate(II)
;
_chemical_name_common     ?
_chemical_formula_moiety     'C7 H11 N2 +, C7 H9.10 Br3.90 Co N2 -'
_chemical_formula_sum     'C14 H20.10 Br3.90 Co N4'
_chemical_formula_iupac     '(C7 H11 N2) [Co Br3 (C7 H9.1 Br0.9 N2)]'
_chemical_formula_weight     615.02
_chemical_melting_point     ?
_symmetry_cell_setting     Triclinic
_symmetry_space_group_name_H-M     'P -1'
_symmetry_space_group_name_Hall     '-P 1'
loop_
    _symmetry_equiv_pos_as_xyz
    'x, y, z'
    '-x, -y, -z'
_cell_length_a     8.3768(2)
_cell_length_b     10.2622(2)
_cell_length_c     12.4691(3)
_cell_angle_alpha     99.028(2)
_cell_angle_beta     98.9270(10)
_cell_angle_gamma     106.933(2)
_cell_volume     989.57(4)
_cell_formula_units_Z     2
_cell_measurement_reflns_used     6987
_cell_measurement_theta_min     2.4
_cell_measurement_theta_max     28.3
_cell_measurement_temperature     150(2)
_exptl_crystal_description     Block
_exptl_crystal_colour     Brown
_exptl_crystal_size_max     0.40
_exptl_crystal_size_mid     0.20
_exptl_crystal_size_min     0.10
_exptl_crystal_density_diffrn     2.064
_exptl_crystal_density_meas     ?
_exptl_crystal_density_method     'not measured'
_exptl_crystal_F_000     591.2
_exptl_absorpt_coefficient_mu     8.744
_exptl_absorpt_correction_type     multi-scan
_exptl_absorpt_process_details     '(SADABS; Sheldrick, 1996)'
_exptl_absorpt_correction_T_min     0.1277
_exptl_absorpt_correction_T_max     0.4751
_diffrn_ambient_temperature     153(2)
_diffrn_radiation_type     MoK\a
_diffrn_radiation_wavelength     0.71073
_diffrn_radiation_source     'fine-focus sealed tube'
_diffrn_radiation_monochromator     graphite
_diffrn_measurement_device_type     'Bruker APEXII CCD'
_diffrn_measurement_method     '\f and \w'
_diffrn_detector_area_resol_mean     ?
_diffrn_reflns_number     7974
_diffrn_reflns_av_R_equivalents     0.0529
_diffrn_reflns_av_sigmaI/netI     0.0867
_diffrn_reflns_theta_min     1.69
_diffrn_reflns_theta_max     27.50
_diffrn_reflns_theta_full     27.50
_diffrn_measured_fraction_theta_max     0.979
_diffrn_measured_fraction_theta_full     0.979
_diffrn_reflns_limit_h_min     -10
_diffrn_reflns_limit_h_max     10
_diffrn_reflns_limit_k_min     -12
_diffrn_reflns_limit_k_max     13
_diffrn_reflns_limit_l_min     -16
_diffrn_reflns_limit_l_max     16
_diffrn_standards_number     ?
_diffrn_standards_interval_count     ?
_diffrn_standards_interval_time     ?
_diffrn_standards_decay_%     ?
_reflns_number_total     4451
_reflns_number_gt     3019
_reflns_threshold_expression     I>2\s(I)
_refine_ls_structure_factor_coef     Fsqd
_refine_ls_matrix_type     full
_refine_ls_R_factor_all     0.0801
_refine_ls_R_factor_gt     0.0464
_refine_ls_wR_factor_gt     0.1146
_refine_ls_wR_factor_ref     0.1297
_refine_ls_goodness_of_fit_ref     0.971
_refine_ls_restrained_S_all     0.972
_refine_ls_number_reflns     4451
_refine_ls_number_parameters     221
_refine_ls_number_restraints     7
_refine_ls_hydrogen_treatment     constr
_refine_ls_weighting_scheme     calc
_refine_ls_weighting_details
                 'calc w=1/[\s^2^(Fo^2^)+(0.0634P)^2^] where P=(Fo^2^+2Fc^2^)/3'
_atom_sites_solution_hydrogens     geom
_atom_sites_solution_primary     direct
_atom_sites_solution_secondary     difmap
_refine_ls_shift/su_max     0.001
_refine_ls_shift/su_mean     0.001
_refine_diff_density_max     1.285
_refine_diff_density_min     -1.039
_refine_ls_extinction_method     none
_refine_ls_extinction_coef     ?
loop_
    _atom_type_symbol
    _atom_type_description
    _atom_type_scat_dispersion_real
    _atom_type_scat_dispersion_imag
    _atom_type_scat_source
    'C' 'C' 0.0033 0.0016
                         'International Tables Vol C Tables 4.2.6.8 and 6.1.1.4'
    'H' 'H' 0.0000 0.0000
                         'International Tables Vol C Tables 4.2.6.8 and 6.1.1.4'
    'N' 'N' 0.0061 0.0033
                         'International Tables Vol C Tables 4.2.6.8 and 6.1.1.4'
    'Co' 'Co' 0.3494 0.9721
                         'International Tables Vol C Tables 4.2.6.8 and 6.1.1.4'
    'Br' 'Br' -0.2901 2.4595
                         'International Tables Vol C Tables 4.2.6.8 and 6.1.1.4'
_computing_data_collection     'APEX2 (Bruker, 2007)'
_computing_cell_refinement     'SAINT (Bruker, 2007)'
_computing_data_reduction     'SAINT (Bruker, 2007)'
_computing_structure_solution     'SHELXS97 (Sheldrick, 2008)'
_computing_structure_refinement     'SHELXL97 (Sheldrick, 2008)'
_computing_molecular_graphics     'X-SEED (Barbour, 2001)'
_computing_publication_material     'publCIF (Westrip, 2009)'
loop_
    _atom_site_type_symbol
    _atom_site_label
    _atom_site_fract_x
    _atom_site_fract_y
    _atom_site_fract_z
    _atom_site_U_iso_or_equiv
    _atom_site_adp_type
    _atom_site_calc_flag
    _atom_site_refinement_flags
    _atom_site_occupancy
    _atom_site_disorder_assembly
    _atom_site_disorder_group
    Br Br1 0.26488(9) 0.68358(8) 0.54136(5) 0.0375(2) Uani d . 1 A .
    Br Br2 0.64945(8) 0.59464(7) 0.69989(5) 0.03080(18) Uani d . 1 A .
    Br Br3 0.49021(18) 0.89737(12) 0.84679(11) 0.0315(3) Uani d PD 0.90 A 1
    Br Br3' 0.531(2) 0.8775(13) 0.8695(11) 0.068(5) Uani d PDU 0.10 A 2
    Br Br4 0.30233(9) 0.25573(8) 0.96716(6) 0.0350(2) Uani d P 0.90 A 1
    Co Co1 0.41492(10) 0.67837(9) 0.72097(7) 0.0271(2) Uani d D 1 . .
    N N1 0.2478(6) 0.5344(5) 0.7796(4) 0.0280(12) Uani d . 1 A .
    N N2 -0.0965(6) 0.2792(5) 0.9321(4) 0.0276(12) Uani d . 1 A .
    N N3 0.6361(7) 0.7246(6) 0.4462(5) 0.0414(15) Uani d . 1 . .
    H H3 0.5580 0.6723 0.4751 0.050 Uiso calc R 1 . .
    N N4 1.0006(7) 0.9742(6) 0.3157(4) 0.0318(12) Uani d . 1 . .
    C C1 0.2977(8) 0.4510(6) 0.8403(5) 0.0267(13) Uani d . 1 . .
    H H1 0.4135 0.4540 0.8492 0.032 Uiso calc R 1 A .
    C C2 0.1936(7) 0.3618(6) 0.8904(5) 0.0226(12) Uani d . 1 A .
    H H2' 0.2368 0.3026 0.9293 0.027 Uiso calc PR 0.10 B 2
    C C3 0.0191(7) 0.3572(6) 0.8846(5) 0.0248(13) Uani d . 1 . .
    C C4 -0.0282(8) 0.4425(7) 0.8152(5) 0.0320(15) Uani d . 1 A .
    H H4 -0.1438 0.4404 0.8015 0.038 Uiso calc R 1 . .
    C C5 0.0825(8) 0.5267(7) 0.7677(6) 0.0338(15) Uani d . 1 . .
    H H5 0.0420 0.5830 0.7239 0.041 Uiso calc R 1 A .
    C C6 -0.0620(10) 0.1971(10) 1.0125(8) 0.063(3) Uani d . 1 . .
    H H6A 0.0449 0.2503 1.0660 0.094 Uiso calc R 1 A .
    H H6B -0.0516 0.1101 0.9737 0.094 Uiso calc R 1 . .
    H H6C -0.1559 0.1756 1.0518 0.094 Uiso calc R 1 . .
    C C7 -0.2699(8) 0.2868(7) 0.9146(6) 0.0377(16) Uani d . 1 . .
    H H7A -0.3213 0.2596 0.8349 0.057 Uiso calc R 1 A .
    H H7B -0.2661 0.3824 0.9433 0.057 Uiso calc R 1 . .
    H H7C -0.3385 0.2234 0.9537 0.057 Uiso calc R 1 . .
    C C8 0.7904(10) 0.7112(7) 0.4577(5) 0.0362(16) Uani d . 1 . .
    H H8 0.8148 0.6441 0.4962 0.043 Uiso calc R 1 . .
    C C9 0.9138(9) 0.7919(7) 0.4155(5) 0.0320(15) Uani d . 1 . .
    H H9 1.0236 0.7811 0.4254 0.038 Uiso calc R 1 . .
    C C10 0.8813(7) 0.8921(6) 0.3568(4) 0.0240(13) Uani d . 1 . .
    C C11 0.7136(9) 0.9012(7) 0.3454(5) 0.0360(16) Uani d . 1 . .
    H H11 0.6826 0.9655 0.3062 0.043 Uiso calc R 1 . .
    C C12 0.5987(9) 0.8172(8) 0.3908(6) 0.0405(17) Uani d . 1 . .
    H H12 0.4871 0.8243 0.3831 0.049 Uiso calc R 1 . .
    C C13 0.9613(11) 1.0765(8) 0.2567(6) 0.051(2) Uani d . 1 . .
    H H13A 0.9162 1.1366 0.3038 0.076 Uiso calc R 1 . .
    H H13B 0.8758 1.0282 0.1881 0.076 Uiso calc R 1 . .
    H H13C 1.0654 1.1334 0.2384 0.076 Uiso calc R 1 . .
    C C14 1.1733(9) 0.9648(8) 0.3293(6) 0.048(2) Uani d . 1 . .
    H H14A 1.2214 0.9768 0.4084 0.073 Uiso calc R 1 . .
    H H14B 1.2452 1.0380 0.2994 0.073 Uiso calc R 1 . .
    H H14C 1.1689 0.8733 0.2893 0.073 Uiso calc R 1 . .
loop_
    _atom_site_aniso_label
    _atom_site_aniso_U_11
    _atom_site_aniso_U_22
    _atom_site_aniso_U_33
    _atom_site_aniso_U_12
    _atom_site_aniso_U_13
    _atom_site_aniso_U_23
    Br1 0.0327(4) 0.0541(5) 0.0345(4) 0.0205(3) 0.0109(3) 0.0188(3)
    Br2 0.0220(3) 0.0369(4) 0.0365(4) 0.0102(3) 0.0092(3) 0.0119(3)
    Br3 0.0321(5) 0.0292(5) 0.0328(5) 0.0089(4) 0.0070(3) 0.0071(4)
    Br3' 0.076(9) 0.060(7) 0.057(7) 0.001(5) 0.034(6) 0.001(5)
    Br4 0.0253(4) 0.0469(5) 0.0403(4) 0.0144(3) 0.0087(3) 0.0237(4)
    Co1 0.0236(5) 0.0288(5) 0.0310(5) 0.0068(4) 0.0110(3) 0.0108(4)
    N1 0.025(3) 0.030(3) 0.031(3) 0.008(2) 0.009(2) 0.011(2)
    N2 0.022(3) 0.031(3) 0.029(3) 0.003(2) 0.010(2) 0.013(2)
    N3 0.033(3) 0.047(4) 0.034(3) -0.005(3) 0.011(3) 0.007(3)
    N4 0.026(3) 0.038(3) 0.026(3) 0.002(2) 0.003(2) 0.010(2)
    C1 0.017(3) 0.033(4) 0.028(3) 0.007(3) 0.007(2) 0.002(3)
    C2 0.023(3) 0.023(3) 0.025(3) 0.009(2) 0.008(2) 0.010(2)
    C3 0.020(3) 0.025(3) 0.024(3) 0.000(2) 0.006(2) 0.000(2)
    C4 0.023(3) 0.035(4) 0.039(4) 0.007(3) 0.004(3) 0.015(3)
    C5 0.024(3) 0.039(4) 0.046(4) 0.014(3) 0.011(3) 0.020(3)
    C6 0.036(5) 0.085(7) 0.083(6) 0.017(5) 0.021(4) 0.058(5)
    C7 0.024(4) 0.042(4) 0.049(4) 0.008(3) 0.017(3) 0.010(3)
    C8 0.055(5) 0.029(4) 0.023(3) 0.011(3) 0.007(3) 0.007(3)
    C9 0.036(4) 0.031(4) 0.027(3) 0.012(3) 0.001(3) 0.002(3)
    C10 0.027(3) 0.025(3) 0.015(3) 0.003(3) 0.002(2) 0.003(2)
    C11 0.033(4) 0.045(4) 0.030(4) 0.014(3) 0.002(3) 0.013(3)
    C12 0.023(4) 0.059(5) 0.033(4) 0.007(3) 0.002(3) 0.008(3)
    C13 0.060(5) 0.035(4) 0.050(5) -0.001(4) 0.008(4) 0.022(4)
    C14 0.031(4) 0.056(5) 0.045(5) -0.003(4) 0.013(3) -0.002(4)
loop_
    _geom_bond_atom_site_label_1
    _geom_bond_atom_site_label_2
    _geom_bond_site_symmetry_2
    _geom_bond_distance
    _geom_bond_publ_flag
    Co1 Br1 . 2.4086(11) y
    Co1 Br2 . 2.3958(10) y
    Co1 Br3 . 2.3814(13) y
    Co1 Br3' . 2.376(9) y
    Br4 C2 . 1.888(6) ?
    Co1 N1 . 2.032(5) y
    N1 C1 . 1.340(8) ?
    N1 C5 . 1.347(8) ?
    N2 C3 . 1.343(7) ?
    N2 C6 . 1.454(9) ?
    N2 C7 . 1.461(8) ?
    N3 C8 . 1.328(9) ?
    N3 C12 . 1.338(9) ?
    N3 H3 . 0.8800 ?
    N4 C10 . 1.333(7) ?
    N4 C13 . 1.456(9) ?
    N4 C14 . 1.463(9) ?
    C1 C2 . 1.368(8) ?
    C1 H1 . 0.9500 ?
    C2 C3 . 1.439(8) ?
    C2 H2' . 0.9500 ?
    C3 C4 . 1.415(9) ?
    C4 C5 . 1.350(9) ?
    C4 H4 . 0.9500 ?
    C5 H5 . 0.9500 ?
    C6 H6A . 0.9800 ?
    C6 H6B . 0.9800 ?
    C6 H6C . 0.9800 ?
    C7 H7A . 0.9800 ?
    C7 H7B . 0.9800 ?
    C7 H7C . 0.9800 ?
    C8 C9 . 1.356(9) ?
    C8 H8 . 0.9500 ?
    C9 C10 . 1.416(8) ?
    C9 H9 . 0.9500 ?
    C10 C11 . 1.421(9) ?
    C11 C12 . 1.353(9) ?
    C11 H11 . 0.9500 ?
    C12 H12 . 0.9500 ?
    C13 H13A . 0.9800 ?
    C13 H13B . 0.9800 ?
    C13 H13C . 0.9800 ?
    C14 H14A . 0.9800 ?
    C14 H14B . 0.9800 ?
    C14 H14C . 0.9800 ?
loop_
    _geom_angle_atom_site_label_1
    _geom_angle_atom_site_label_2
    _geom_angle_atom_site_label_3
    _geom_angle_site_symmetry_1
    _geom_angle_site_symmetry_3
    _geom_angle
    _geom_angle_publ_flag
    N1 Co1 Br3' . . 105.5(5) ?
    N1 Co1 Br3 . . 107.98(15) ?
    Br3' Co1 Br3 . . 12.5(4) ?
    N1 Co1 Br2 . . 106.97(14) ?
    Br3' Co1 Br2 . . 104.7(4) ?
    Br3 Co1 Br2 . . 114.67(5) ?
    N1 Co1 Br1 . . 105.94(15) ?
    Br3' Co1 Br1 . . 123.1(4) ?
    Br3 Co1 Br1 . . 111.17(5) ?
    Br2 Co1 Br1 . . 109.64(4) ?
    C1 N1 C5 . . 116.2(5) ?
    C1 N1 Co1 . . 122.3(4) ?
    C5 N1 Co1 . . 121.2(4) ?
    C3 N2 C6 . . 125.9(5) ?
    C3 N2 C7 . . 119.4(5) ?
    C6 N2 C7 . . 114.3(5) ?
    C8 N3 C12 . . 120.3(6) ?
    C8 N3 H3 . . 119.9 ?
    C12 N3 H3 . . 119.9 ?
    C10 N4 C13 . . 120.2(6) ?
    C10 N4 C14 . . 121.2(6) ?
    C13 N4 C14 . . 118.6(6) ?
    N1 C1 C2 . . 124.6(5) ?
    N1 C1 H1 . . 117.7 ?
    C2 C1 H1 . . 117.7 ?
    C1 C2 C3 . . 120.5(5) ?
    C1 C2 Br4 . . 114.0(4) ?
    C3 C2 Br4 . . 125.5(4) ?
    C1 C2 H2' . . 119.8 ?
    C3 C2 H2' . . 119.8 ?
    N2 C3 C4 . . 120.3(5) ?
    N2 C3 C2 . . 127.4(6) ?
    C4 C3 C2 . . 112.2(5) ?
    C5 C4 C3 . . 123.4(6) ?
    C5 C4 H4 . . 118.3 ?
    C3 C4 H4 . . 118.3 ?
    N1 C5 C4 . . 122.9(6) ?
    N1 C5 H5 . . 118.6 ?
    C4 C5 H5 . . 118.6 ?
    N2 C6 H6A . . 109.5 ?
    N2 C6 H6B . . 109.5 ?
    H6A C6 H6B . . 109.5 ?
    N2 C6 H6C . . 109.5 ?
    H6A C6 H6C . . 109.5 ?
    H6B C6 H6C . . 109.5 ?
    N2 C7 H7A . . 109.5 ?
    N2 C7 H7B . . 109.5 ?
    H7A C7 H7B . . 109.5 ?
    N2 C7 H7C . . 109.5 ?
    H7A C7 H7C . . 109.5 ?
    H7B C7 H7C . . 109.5 ?
    N3 C8 C9 . . 121.1(6) ?
    N3 C8 H8 . . 119.5 ?
    C9 C8 H8 . . 119.5 ?
    C8 C9 C10 . . 120.9(6) ?
    C8 C9 H9 . . 119.5 ?
    C10 C9 H9 . . 119.5 ?
    N4 C10 C9 . . 122.3(6) ?
    N4 C10 C11 . . 121.8(6) ?
    C9 C10 C11 . . 115.9(6) ?
    C12 C11 C10 . . 119.2(6) ?
    C12 C11 H11 . . 120.4 ?
    C10 C11 H11 . . 120.4 ?
    N3 C12 C11 . . 122.6(6) ?
    N3 C12 H12 . . 118.7 ?
    C11 C12 H12 . . 118.7 ?
    N4 C13 H13A . . 109.5 ?
    N4 C13 H13B . . 109.5 ?
    H13A C13 H13B . . 109.5 ?
    N4 C13 H13C . . 109.5 ?
    H13A C13 H13C . . 109.5 ?
    H13B C13 H13C . . 109.5 ?
    N4 C14 H14A . . 109.5 ?
    N4 C14 H14B . . 109.5 ?
    H14A C14 H14B . . 109.5 ?
    N4 C14 H14C . . 109.5 ?
    H14A C14 H14C . . 109.5 ?
    H14B C14 H14C . . 109.5 ?
loop_
    _geom_torsion_atom_site_label_1
    _geom_torsion_atom_site_label_2
    _geom_torsion_atom_site_label_3
    _geom_torsion_atom_site_label_4
    _geom_torsion_site_symmetry_1
    _geom_torsion_site_symmetry_2
    _geom_torsion_site_symmetry_3
    _geom_torsion_site_symmetry_4
    _geom_torsion
    _geom_torsion_publ_flag
    Br3' Co1 N1 C1 . . . . -83.8(6) ?
    Br3 Co1 N1 C1 . . . . -96.6(5) ?
    Br2 Co1 N1 C1 . . . . 27.3(5) ?
    Br1 Co1 N1 C1 . . . . 144.2(4) ?
    Br3' Co1 N1 C5 . . . . 90.1(7) ?
    Br3 Co1 N1 C5 . . . . 77.3(5) ?
    Br2 Co1 N1 C5 . . . . -158.8(5) ?
    Br1 Co1 N1 C5 . . . . -41.9(5) ?
    C5 N1 C1 C2 . . . . -0.6(9) ?
    Co1 N1 C1 C2 . . . . 173.6(5) ?
    N1 C1 C2 C3 . . . . -3.0(9) ?
    N1 C1 C2 Br4 . . . . 178.6(5) ?
    C6 N2 C3 C4 . . . . -174.2(7) ?
    C7 N2 C3 C4 . . . . -2.0(9) ?
    C6 N2 C3 C2 . . . . 9.1(10) ?
    C7 N2 C3 C2 . . . . -178.7(6) ?
    C1 C2 C3 N2 . . . . -177.7(6) ?
    Br4 C2 C3 N2 . . . . 0.5(9) ?
    C1 C2 C3 C4 . . . . 5.4(8) ?
    Br4 C2 C3 C4 . . . . -176.4(5) ?
    N2 C3 C4 C5 . . . . 177.9(6) ?
    C2 C3 C4 C5 . . . . -5.0(9) ?
    C1 N1 C5 C4 . . . . 1.3(9) ?
    Co1 N1 C5 C4 . . . . -173.0(5) ?
    C3 C4 C5 N1 . . . . 1.8(11) ?
    C12 N3 C8 C9 . . . . 1.0(10) ?
    N3 C8 C9 C10 . . . . -0.6(10) ?
    C13 N4 C10 C9 . . . . -179.5(6) ?
    C14 N4 C10 C9 . . . . 0.0(9) ?
    C13 N4 C10 C11 . . . . -0.2(9) ?
    C14 N4 C10 C11 . . . . 179.3(6) ?
    C8 C9 C10 N4 . . . . 179.1(6) ?
    C8 C9 C10 C11 . . . . -0.3(9) ?
    N4 C10 C11 C12 . . . . -178.6(6) ?
    C9 C10 C11 C12 . . . . 0.7(9) ?
    C8 N3 C12 C11 . . . . -0.5(10) ?
    C10 C11 C12 N3 . . . . -0.3(11) ?
loop_
    _geom_hbond_atom_site_label_D
    _geom_hbond_atom_site_label_H
    _geom_hbond_atom_site_label_A
    _geom_hbond_site_symmetry_A
    _geom_hbond_distance_DH
    _geom_hbond_distance_HA
    _geom_hbond_distance_DA
    _geom_hbond_angle_DHA
    _geom_hbond_publ_flag
    N3 H3 Br1 . 0.88 2.74 3.434(6) 137 y
