# Supplementary material for: 4-(Dimethyl­amino)pyridinium tri­bromido­{3-[bromo/hydro­(0.9/0.1)]-4-(dimethyl­amino)pyridine-κN 1}cobaltate(II)
Source: Acta Crystallogr Sect E Struct Rep Online. 2009 Jul 22;65(Pt 8):m958–9. doi: 10.1107/S1600536809027913 (PMC2977443; doi:10.1107/S1600536809027913)
Supplement: Supplementary file 2 [file e-65-0m958-Isup2.hkl]

# 
# h,k,l, Fc-squared, Fo-squared, sigma(Fo-squared) and status flag 
# 
data_I
_shelx_title '  P-1' 
_shelx_refln_list_code          4 
_shelx_F_calc_maximum      329.54 
_exptl_crystal_F_000       591.20 
_reflns_d_resolution_high  0.7697 
 
loop_ 
 _symmetry_equiv_pos_as_xyz 
 'x, y, z' 
 '-x, -y, -z' 
 
_cell_length_a     8.3768 
_cell_length_b    10.2622 
_cell_length_c    12.4691 
_cell_angle_alpha  99.028 
_cell_angle_beta   98.927 
_cell_angle_gamma 106.933 
 
_shelx_F_squared_multiplier     1.000 
 
loop_ 
 _refln_index_h 
 _refln_index_k 
 _refln_index_l 
 _refln_F_squared_calc 
 _refln_F_squared_meas 
 _refln_F_squared_sigma 
 _refln_observed_status 
   1   0   0     7646.30     8947.10    353.48 o 
   2   0   0     1293.74     1418.52     61.49 o 
   3   0   0     6544.98     7147.99    274.31 o 
   4   0   0     1953.11     1970.78     92.84 o 
   5   0   0     2917.11     2837.63    130.61 o 
   6   0   0       73.34       76.77     44.95 o 
   7   0   0       11.11       19.12     56.50 o 
   8   0   0      205.96      203.75     74.92 o 
   9   0   0      275.18      257.04    118.18 o 
  10   0   0      119.07       77.18    225.61 o 
 -10   1   0      800.26      909.22    165.58 o 
  -9   1   0      596.86      590.26    129.54 o 
  -8   1   0      357.80      317.67     68.66 o 
  -7   1   0     1837.61     1623.77    102.64 o 
  -6   1   0     1172.31     1110.18     78.68 o 
  -5   1   0    12218.10    11586.24    372.53 o 
  -4   1   0    10384.42    10030.34    321.17 o 
  -3   1   0    10713.45    10986.52    347.74 o 
  -2   1   0     3476.47     3885.88    124.56 o 
  -1   1   0     1152.54     1122.74     69.68 o 
   0   1   0     3051.88     3054.66    130.65 o 
   1   1   0       40.59       66.13      7.17 o 
   2   1   0    14643.71    14212.24    533.94 o 
   3   1   0     5537.77     5505.94    218.49 o 
   4   1   0       90.30       86.86     34.23 o 
   5   1   0     2292.44     2283.83    118.03 o 
   6   1   0      232.02      216.76     57.74 o 
   7   1   0     1675.72     1674.12    119.11 o 
   8   1   0      633.03      614.34     93.00 o 
   9   1   0       16.82      -22.28     91.60 o 
 -10   2   0      132.04      279.37    126.89 o 
  -9   2   0       58.83      125.44     95.72 o 
  -8   2   0     5041.37     4470.60    295.36 o 
  -7   2   0    10500.13     9907.86    575.67 o 
  -6   2   0      229.10      239.57     27.84 o 
  -5   2   0     9133.03     9410.46    385.88 o 
  -4   2   0      858.13      742.11     45.93 o 
  -3   2   0     3466.27     3294.54    137.86 o 
  -2   2   0     7648.68     8269.28    489.21 o 
  -1   2   0     2994.39     3002.60    100.94 o 
   0   2   0     7660.84     7610.08    308.04 o 
   1   2   0      470.89      529.52     31.56 o 
   2   2   0     2503.23     2299.58    134.52 o 
   3   2   0      291.84      278.34     37.22 o 
   4   2   0      225.17      235.88     43.52 o 
   5   2   0     1294.54     1271.15     93.38 o 
   6   2   0     4171.05     4029.57    191.03 o 
   7   2   0       78.38       96.88     71.08 o 
   8   2   0      499.02      532.35     94.34 o 
   9   2   0      763.53      671.22    111.60 o 
 -10   3   0       24.69       29.32    105.46 o 
  -9   3   0      413.09      340.29     99.08 o 
  -8   3   0      128.98       98.04     75.55 o 
  -7   3   0      106.56       92.00     63.56 o 
  -6   3   0        4.09       25.68     24.87 o 
  -5   3   0       18.79       17.86     20.60 o 
  -4   3   0      128.64      183.19     21.48 o 
  -3   3   0     3438.07     3621.05    220.42 o 
  -2   3   0     9755.31    10880.66    360.32 o 
  -1   3   0        3.17       11.94     16.46 o 
   0   3   0     8001.86     8095.93    329.35 o 
   1   3   0     1505.01     1469.72    193.11 o 
   2   3   0      620.99      534.58     33.51 o 
   3   3   0      342.24      268.90     23.28 o 
   4   3   0        1.94       -5.72     39.72 o 
   5   3   0     2927.62     2809.25    144.24 o 
   6   3   0     2128.93     2223.95    133.78 o 
   7   3   0     1915.76     2060.56    140.03 o 
   8   3   0      140.36      155.43     86.85 o 
   9   3   0      164.19      127.76     97.91 o 
 -10   4   0      749.65      709.79    126.29 o 
  -9   4   0      124.03      122.25     86.49 o 
  -8   4   0     2098.64     2023.96    168.55 o 
  -7   4   0     5391.87     5594.23    241.58 o 
  -6   4   0      292.94      321.88     35.73 o 
  -5   4   0     1152.77     1117.83     62.16 o 
  -3   4   0      952.14     1045.48     49.90 o 
  -2   4   0      142.60      151.88     11.55 o 
  -1   4   0      521.01      504.41     31.81 o 
   0   4   0      771.25      911.79     69.72 o 
   1   4   0    16954.35    13840.50    781.27 o 
   2   4   0    13815.35    14899.60    835.73 o 
   3   4   0     2441.29     3320.90    192.21 o 
   4   4   0       22.80       -2.65     42.84 o 
   5   4   0        5.32      -17.12     51.24 o 
   6   4   0      657.65      667.04     80.31 o 
   7   4   0      205.48      266.95     80.77 o 
   8   4   0      242.03      264.54     90.80 o 
 -10   5   0      593.04      657.44    125.26 o 
  -9   5   0      283.36      287.28     93.85 o 
  -8   5   0        8.34       55.63     71.09 o 
  -7   5   0     1260.58     1357.10     83.09 o 
  -6   5   0       76.65       80.07     31.28 o 
  -5   5   0     2252.33     2304.64    153.17 o 
  -4   5   0     3043.55     3066.35    130.86 o 
  -3   5   0     1622.36     1713.40     61.67 o 
  -2   5   0     6543.55     5937.86    382.45 o 
  -1   5   0    10916.37     9399.48    693.34 o 
   0   5   0     6049.14     5745.12    348.15 o 
   1   5   0       47.24      -16.84     12.73 o 
   2   5   0     1991.58     1972.48    118.77 o 
   3   5   0     3889.09     3839.60    140.61 o 
   4   5   0     4956.87     4950.03    217.77 o 
   5   5   0      693.58      685.95    104.19 o 
   6   5   0     1855.50     1953.60    131.47 o 
   7   5   0      236.86      321.23     83.08 o 
   8   5   0      225.99      278.54     93.22 o 
 -10   6   0      192.29      208.93    110.96 o 
  -9   6   0       53.87       39.91     87.69 o 
  -8   6   0        0.70      -20.24     42.95 o 
  -7   6   0      690.77      753.47     73.89 o 
  -6   6   0     6675.15     6834.53    380.02 o 
  -5   6   0     7604.72     7388.76    305.46 o 
  -4   6   0      106.63      114.12     24.53 o 
  -3   6   0      420.09      371.80     23.75 o 
  -2   6   0      375.56      367.17     29.46 o 
  -1   6   0     4165.61     3694.48    196.66 o 
   0   6   0     1475.62     1453.36     73.35 o 
   1   6   0       14.66      -21.98     34.33 o 
   2   6   0      174.94      172.08     34.46 o 
   3   6   0      746.41      766.41     54.11 o 
   4   6   0       12.35       37.38     51.22 o 
   5   6   0      693.09      648.41     93.44 o 
   6   6   0     2095.39     2328.59    220.51 o 
   7   6   0      888.12     1073.75    113.64 o 
 -10   7   0      136.10      132.38    112.05 o 
  -9   7   0      117.29      133.64     95.54 o 
  -8   7   0      313.27      382.15     56.16 o 
  -7   7   0      271.95      359.73     50.91 o 
  -6   7   0      222.36      288.53     58.51 o 
  -5   7   0       83.03      106.03     48.69 o 
  -4   7   0     2286.86     2154.20    150.85 o 
  -3   7   0     1814.26     1797.22     83.15 o 
  -2   7   0      752.11      715.35     42.49 o 
  -1   7   0    10743.27     9866.25    412.51 o 
   0   7   0      612.97      633.44     56.32 o 
   1   7   0     4292.13     3790.56    193.28 o 
   2   7   0     4006.78     3910.00    147.12 o 
   3   7   0      239.44      285.68    108.36 o 
   4   7   0       98.81       87.03     58.56 o 
   5   7   0       47.63       87.90     70.62 o 
   6   7   0        2.80       71.60     70.67 o 
 -10   8   0      201.56      395.09    132.05 o 
  -9   8   0      575.58      825.60    134.57 o 
  -8   8   0      930.38      993.57    180.36 o 
  -7   8   0       89.01       91.91     60.47 o 
  -6   8   0     3765.22     3887.51    253.97 o 
  -5   8   0     1800.98     1839.20    141.35 o 
  -4   8   0       72.54       82.01     51.77 o 
  -3   8   0       63.06       65.05     50.91 o 
  -2   8   0     1603.20     1509.10    121.40 o 
  -1   8   0      961.97      909.20     96.13 o 
   0   8   0       73.54       91.46     29.33 o 
   1   8   0      833.02      960.45    150.99 o 
   2   8   0     1613.43     1627.87    191.71 o 
   3   8   0      187.45      181.90     64.55 o 
   4   8   0        2.07       -1.00     64.55 o 
   5   8   0      169.97      212.35     73.28 o 
  -9   9   0     1098.08     1361.10    201.68 o 
  -8   9   0     2064.60     2474.70    336.34 o 
  -7   9   0      189.17      210.33     70.34 o 
  -6   9   0     2078.75     2046.03    157.03 o 
  -5   9   0      714.07      690.26     95.53 o 
  -4   9   0     1193.84     1221.92    116.31 o 
  -3   9   0     2228.10     2015.33    153.78 o 
  -2   9   0      394.55      355.74     70.20 o 
  -1   9   0        6.76        1.72     59.66 o 
   0   9   0      620.28      606.32     95.78 o 
   1   9   0      946.35      993.20     92.55 o 
   2   9   0      728.62      846.13     72.43 o 
   3   9   0      186.90      168.62    109.07 o 
   4   9   0      378.81      436.47    111.64 o 
   5   9   0      436.90      501.21     88.14 o 
  -9  10   0       12.21       17.04     65.29 o 
  -8  10   0       18.25       -6.79     59.46 o 
  -7  10   0      555.45      582.96     91.03 o 
  -6  10   0      250.70      286.40     77.89 o 
  -5  10   0      742.85      744.39    106.71 o 
  -4  10   0      173.76      200.55     70.37 o 
  -3  10   0       61.67      104.62     68.47 o 
  -2  10   0     1128.02     1093.08    119.59 o 
  -1  10   0     1885.56     1877.45    158.76 o 
   0  10   0      867.77      816.48    116.96 o 
   1  10   0      111.58       96.76     56.52 o 
   2  10   0        1.91       33.18     79.97 o 
   3  10   0       87.60       86.18     87.31 o 
  -8  11   0       61.27       92.45     84.21 o 
  -7  11   0      167.38      188.37     84.12 o 
  -6  11   0     1085.67     1218.24    135.05 o 
  -5  11   0      628.54      698.28    111.85 o 
  -4  11   0      151.77      178.49     80.57 o 
  -3  11   0       91.64      103.58     78.72 o 
  -2  11   0      267.35      280.23     87.38 o 
  -1  11   0       17.78        6.25     83.44 o 
   0  11   0       34.78       35.53     89.46 o 
   1  11   0      177.73      246.10     96.55 o 
   2  11   0       44.80        4.47     95.91 o 
  -7  12   0       89.73      149.28     92.59 o 
  -6  12   0       10.73       55.22     88.82 o 
  -5  12   0      141.34      244.81     93.53 o 
  -4  12   0       53.09      104.89     89.95 o 
  -3  12   0       46.18       66.00     91.54 o 
  -2  12   0        7.30       55.55     93.39 o 
  -1  12   0       28.97       29.63     97.51 o 
   0  12   0      146.66      121.81    106.77 o 
   1  12   0      442.44      510.35    122.03 o 
  -5  13   0      137.73      146.55    104.02 o 
  -4  13   0      369.76      362.49    111.38 o 
  -3  13   0        0.07      -89.21    101.66 o 
  -2  13   0      148.13      118.18    110.55 o 
   2 -13   1       33.76       26.24    101.25 o 
   3 -13   1       26.03       47.13     97.63 o 
   4 -13   1       21.53       10.45     94.11 o 
   5 -13   1      263.77      340.43    102.91 o 
  -1 -12   1        3.36      -15.60    104.66 o 
   0 -12   1      222.36      231.74    104.27 o 
   1 -12   1      104.34      141.64     94.74 o 
   2 -12   1       46.40       56.46     87.15 o 
   3 -12   1      244.24      281.37     92.23 o 
   4 -12   1      195.00      267.48     89.80 o 
   5 -12   1      593.27      659.04    103.86 o 
   6 -12   1      243.37      278.34     91.21 o 
   7 -12   1       10.85       68.00     87.13 o 
  -2 -11   1        0.35      -26.04     93.30 o 
  -1 -11   1      153.33      182.12     93.91 o 
   0 -11   1     1319.44     1276.70    141.58 o 
   1 -11   1      607.97      672.74    100.22 o 
   2 -11   1        4.62       61.06     75.19 o 
   3 -11   1        5.03       20.29     72.75 o 
   4 -11   1      783.47      767.87    108.18 o 
   5 -11   1     1988.90     1968.62    164.44 o 
   6 -11   1      687.91      792.92    114.95 o 
   7 -11   1        1.55        9.70     76.60 o 
   8 -11   1       73.86      129.28     83.51 o 
  -4 -10   1       85.53        4.35    243.32 o 
  -3 -10   1      323.11      352.51     96.72 o 
  -2 -10   1      144.65      233.54     85.98 o 
  -1 -10   1      595.07      530.61     93.60 o 
   0 -10   1        1.17       35.21     71.57 o 
   1 -10   1     1025.55      960.05    110.06 o 
   2 -10   1     2073.90     2007.83    157.43 o 
   3 -10   1      889.55      926.55    107.61 o 
   4 -10   1      633.64      642.60     98.25 o 
   5 -10   1     2569.29     2577.62    187.12 o 
   6 -10   1      276.66      396.02     79.03 o 
   7 -10   1     1062.60     1096.97    120.99 o 
   8 -10   1      695.82      842.28    119.93 o 
   9 -10   1        1.45      -16.90     63.96 o 
  -5  -9   1       19.99       35.48     77.75 o 
  -4  -9   1        0.29      -29.96    115.61 o 
  -3  -9   1     1035.18     1124.48    251.86 o 
  -2  -9   1     1191.08     1587.57    136.20 o 
  -1  -9   1      575.63      607.68     85.46 o 
   0  -9   1     1778.43     1718.37    140.67 o 
   1  -9   1     2268.26     2116.75    158.36 o 
   2  -9   1      247.15      262.59     63.81 o 
   3  -9   1       30.48       85.63     56.52 o 
   4  -9   1      195.96      242.42     61.96 o 
   5  -9   1      197.27      205.97     62.04 o 
   6  -9   1        1.70      -17.09     58.89 o 
   7  -9   1       26.92       53.51     64.67 o 
   8  -9   1      147.72      172.12     57.88 o 
   9  -9   1       93.15      164.26     63.86 o 
  -6  -8   1      224.54      200.60    126.83 o 
  -5  -8   1       39.19       28.24     70.09 o 
  -4  -8   1      236.41      290.03    105.95 o 
  -3  -8   1     2174.36     2192.76    281.73 o 
  -2  -8   1     4169.90     4279.78    246.00 o 
  -1  -8   1      127.50      170.26     57.63 o 
   0  -8   1     1468.56     1578.23    132.14 o 
   1  -8   1      964.01      948.56     93.78 o 
   2  -8   1     1098.64      953.46     91.31 o 
   3  -8   1     1792.98     1770.97    132.45 o 
   5  -8   1      579.85      642.65     82.79 o 
   6  -8   1      101.05      170.87     59.22 o 
   7  -8   1     1187.62     1308.75    119.90 o 
   8  -8   1      216.73      237.81     55.52 o 
   9  -8   1       13.97       61.32     99.53 o 
  10  -8   1      214.91      461.75    134.39 o 
  -6  -7   1     1332.38     1408.43    117.96 o 
  -5  -7   1       13.43        8.80     62.63 o 
  -4  -7   1       35.39       48.61     96.56 o 
  -3  -7   1      155.66      175.38     96.28 o 
  -2  -7   1      459.58      417.33     42.14 o 
  -1  -7   1      460.43      413.75     59.25 o 
   0  -7   1      450.14      495.74     68.78 o 
   1  -7   1      427.48      401.55     36.75 o 
   2  -7   1      454.98      440.72     63.49 o 
   3  -7   1      244.05      280.00     49.46 o 
   4  -7   1     1452.71     1238.35    101.09 o 
   5  -7   1     1104.65     1106.31     97.07 o 
   6  -7   1     6076.08     5911.09    365.41 o 
   7  -7   1      644.41      636.43     63.86 o 
   8  -7   1      429.10      510.52     59.59 o 
   9  -7   1      331.71      501.88    112.11 o 
  10  -7   1       11.77      110.45    110.92 o 
  -7  -6   1      106.23      177.26     81.00 o 
  -6  -6   1      170.33      250.22     71.68 o 
  -5  -6   1     1413.42     1410.44    116.02 o 
  -4  -6   1     1321.44     1308.68    254.29 o 
  -3  -6   1       88.53       89.78     52.93 o 
  -2  -6   1      337.00      289.01     49.04 o 
  -1  -6   1      381.83      361.65     47.45 o 
   0  -6   1     7817.81     7440.28    448.27 o 
   1  -6   1     4463.61     3823.75    246.25 o 
   2  -6   1      940.37      874.91     75.85 o 
   3  -6   1     5324.05     5143.67    314.69 o 
   4  -6   1    10767.02    10136.64    414.49 o 
   5  -6   1      371.08      313.54     49.30 o 
   6  -6   1     3449.22     3511.88    159.22 o 
   7  -6   1     1413.78     1372.41     85.55 o 
   8  -6   1      323.93      341.25     85.90 o 
   9  -6   1     1345.67     1564.80    165.08 o 
  10  -6   1      259.83      231.07    111.41 o 
  -8  -5   1       49.91       18.20     86.92 o 
  -7  -5   1       80.53       74.98     76.10 o 
  -6  -5   1        8.59       47.52     63.57 o 
  -5  -5   1      201.66      194.60     59.69 o 
  -4  -5   1       84.10      104.25     48.72 o 
  -3  -5   1     1645.67     1543.37     71.60 o 
  -2  -5   1     7308.24     6840.36    319.43 o 
  -1  -5   1    10082.01     8415.49    923.21 o 
   0  -5   1     1329.15     1334.91     94.82 o 
   1  -5   1      274.86      232.89     38.86 o 
   2  -5   1      225.07      250.77     35.31 o 
   3  -5   1      902.98      896.98     44.23 o 
   4  -5   1     1124.96     1140.25     87.60 o 
   5  -5   1       25.75       59.77     34.26 o 
   6  -5   1     3862.01     3929.87    173.54 o 
   7  -5   1      810.94      772.89     65.08 o 
   8  -5   1      710.73      703.89     99.61 o 
   9  -5   1     1515.91     1345.25    153.13 o 
  10  -5   1      165.81      177.59    104.89 o 
  -8  -4   1      248.69      278.44     93.46 o 
  -7  -4   1     1951.71     1947.37    140.71 o 
  -6  -4   1     1650.12     1519.86    116.96 o 
  -5  -4   1       48.06       84.95     53.51 o 
  -4  -4   1     1222.99     1133.09    167.32 o 
  -3  -4   1     1867.12     1453.39     98.08 o 
  -2  -4   1     1048.33     1037.37     72.56 o 
  -1  -4   1    11178.24     9770.02    555.38 o 
   0  -4   1     2996.60     2626.17    163.19 o 
   1  -4   1     1482.92     1484.36     67.77 o 
   2  -4   1     4683.43     4751.87    286.50 o 
   3  -4   1        8.56       17.19     22.75 o 
   4  -4   1     4623.32     4687.04    284.20 o 
   5  -4   1     1092.62     1089.73     60.57 o 
   6  -4   1      942.84      929.95     61.01 o 
   7  -4   1     1648.61     1583.67     88.67 o 
   8  -4   1      537.46      510.01     89.96 o 
   9  -4   1       15.47       35.27     83.62 o 
  10  -4   1      331.92      225.85    107.67 o 
  -9  -3   1      300.45      344.81    106.11 o 
  -8  -3   1      125.82      182.59     89.24 o 
  -7  -3   1      490.79      436.95     84.04 o 
  -6  -3   1      267.43      254.55     84.60 o 
  -5  -3   1     1707.19     1647.22    108.25 o 
  -4  -3   1      584.05      531.67     55.76 o 
  -3  -3   1     1409.01     1560.20     77.37 o 
  -2  -3   1      652.00      759.94     55.44 o 
  -1  -3   1       27.68       63.36     33.11 o 
   0  -3   1      403.26      419.73     36.34 o 
   1  -3   1     8871.59     8920.71    527.93 o 
   2  -3   1     5738.07     5734.49    341.76 o 
   3  -3   1     4259.18     4173.50    251.35 o 
   4  -3   1    14749.89    13706.65    725.99 o 
   5  -3   1       35.60       79.17     22.05 o 
   6  -3   1     9655.05     9548.50    394.10 o 
   7  -3   1     7507.03     6887.61    410.90 o 
   8  -3   1      334.03      278.42     80.68 o 
   9  -3   1       34.26       64.21     87.73 o 
  10  -3   1      151.25      224.60    114.06 o 
  -9  -2   1      507.34      491.57    108.79 o 
  -8  -2   1     2247.54     2150.85    150.74 o 
  -7  -2   1      576.54      528.48     84.71 o 
  -6  -2   1      109.14       99.15     59.94 o 
  -5  -2   1      217.76      218.49     53.41 o 
  -4  -2   1     6065.65     5783.24    237.18 o 
  -3  -2   1    10286.56     9155.96    354.62 o 
  -2  -2   1      651.95      636.37     61.78 o 
  -1  -2   1     7900.62     7729.63    572.94 o 
   0  -2   1     3505.58     3494.06    209.15 o 
   1  -2   1     5470.60     5593.55    331.69 o 
   2  -2   1    15128.92    14885.05    876.19 o 
   3  -2   1    12752.70    12114.34    535.83 o 
   4  -2   1    11123.76    11073.65    449.59 o 
   5  -2   1     1522.93     1327.98     67.56 o 
   6  -2   1       80.02      100.01     24.64 o 
   7  -2   1       41.14       30.06     62.04 o 
   8  -2   1       32.25       47.31     75.79 o 
   9  -2   1      447.94      358.57    107.93 o 
  10  -2   1       33.88       41.93    117.66 o 
 -10  -1   1      102.22      -40.88    121.58 o 
  -9  -1   1      386.19      381.90    101.96 o 
  -8  -1   1      332.48      288.35     90.05 o 
  -7  -1   1     2250.40     2188.45    137.39 o 
  -6  -1   1      873.35      825.37     74.93 o 
  -5  -1   1        4.14       13.21     41.18 o 
  -4  -1   1     2911.35     2997.84    135.17 o 
  -3  -1   1     2173.68     2092.03     96.44 o 
  -2  -1   1    13582.04    14427.97    733.71 o 
  -1  -1   1    44939.71    49241.22   2311.64 o 
   0  -1   1     8284.51     9184.08    380.27 o 
   1  -1   1     8548.60     9180.20    541.76 o 
   2  -1   1      772.28      974.50     44.19 o 
   3  -1   1     6521.32     6466.37    207.81 o 
   4  -1   1     5838.44     5513.89    181.08 o 
   5  -1   1      211.20      266.13     26.04 o 
   6  -1   1      825.17      708.81     62.16 o 
   7  -1   1       59.35       62.27     51.33 o 
   8  -1   1      951.00      760.11     83.20 o 
   9  -1   1        8.49      -12.75    105.64 o 
  10  -1   1      282.67      302.94    138.87 o 
 -10   0   1      610.62      472.59    158.43 o 
  -9   0   1      537.84      438.50     94.53 o 
  -8   0   1     3618.83     3398.00    237.05 o 
  -7   0   1      315.40      322.13     72.30 o 
  -6   0   1     6031.69     5654.54    438.86 o 
  -5   0   1    15539.37    14779.08    564.47 o 
  -4   0   1     3500.46     3651.71    155.83 o 
  -3   0   1      924.58     1033.35     51.22 o 
  -2   0   1     3078.74     3301.57    129.23 o 
  -1   0   1     2549.28     2633.70    102.51 o 
   0   0   1        6.26        2.55      4.08 o 
   1   0   1     1885.00     1954.94     77.34 o 
   2   0   1     2761.02     2644.14     87.90 o 
   3   0   1       29.35       33.24     20.41 o 
   4   0   1      157.21       82.34     30.16 o 
   5   0   1      449.28      463.98     48.49 o 
   6   0   1       65.96       -0.70     44.44 o 
   7   0   1      330.90      240.76     64.33 o 
   8   0   1       40.85        7.77     89.41 o 
   9   0   1      676.72      619.64    120.00 o 
  10   0   1      649.22      637.95    169.46 o 
 -10   1   1       17.68       99.91    134.62 o 
  -9   1   1     1842.56     1558.13    225.06 o 
  -8   1   1     4282.45     3815.55    211.89 o 
  -7   1   1      376.63      342.04     56.70 o 
  -6   1   1     2093.64     2039.98    104.97 o 
  -5   1   1     1510.69     1504.89     62.29 o 
  -4   1   1      498.49      490.93     30.24 o 
  -3   1   1    13575.93    14891.78    470.57 o 
  -2   1   1     1861.90     2130.41    104.31 o 
  -1   1   1     7082.43     7916.72    317.64 o 
   0   1   1     1383.22     1843.24    106.56 o 
   1   1   1      340.61      260.99     32.55 o 
   2   1   1      546.83      552.44     40.50 o 
   3   1   1     7602.16     7631.03    296.17 o 
   4   1   1      479.08      451.72     45.59 o 
   5   1   1     6671.15     6493.14    265.74 o 
   6   1   1     2524.58     2496.84    150.78 o 
   7   1   1      116.01      116.67     66.10 o 
   8   1   1     2314.68     2231.76    149.04 o 
   9   1   1      786.94      697.51    109.88 o 
 -10   2   1      321.77      334.79    130.86 o 
  -9   2   1       11.60       25.90     94.09 o 
  -8   2   1      273.63      223.00     85.33 o 
  -7   2   1      116.00      121.71     66.44 o 
  -6   2   1      510.19      451.56     62.87 o 
  -5   2   1      108.79      101.60     22.59 o 
  -4   2   1     6320.33     7079.85    291.21 o 
  -3   2   1     7005.99     7022.83    371.50 o 
  -2   2   1    11227.54    12530.91    514.20 o 
  -1   2   1     3277.97     3542.41    120.19 o 
   0   2   1     1912.23     1950.02     83.49 o 
   1   2   1     1293.62     1129.34     60.49 o 
   2   2   1       24.41       13.16     15.42 o 
   3   2   1       40.29       12.81     21.39 o 
   4   2   1     1733.97     1721.01     97.00 o 
   5   2   1     8962.30     8853.81    353.01 o 
   6   2   1     4782.73     4869.37    218.06 o 
   7   2   1       92.79      139.27     70.83 o 
   8   2   1      432.13      393.89     89.59 o 
   9   2   1       88.53       30.84     96.49 o 
 -10   3   1      123.38      122.63    109.97 o 
  -9   3   1      680.65      671.47    113.38 o 
  -8   3   1     4833.62     4529.77    295.06 o 
  -7   3   1     1511.65     1446.64    132.81 o 
  -6   3   1       71.78       33.46     26.19 o 
  -5   3   1      709.56      707.43     48.71 o 
  -4   3   1     2268.00     2071.37    153.78 o 
  -3   3   1       11.97       24.26     12.94 o 
  -2   3   1     9146.81     9556.40    317.66 o 
  -1   3   1     1588.58     1579.36     78.69 o 
   0   3   1    21030.46    19316.48    639.55 o 
   1   3   1    18177.59    18845.37   1313.82 o 
   2   3   1     3346.90     3478.27    193.66 o 
   3   3   1      433.02      471.46     33.25 o 
   4   3   1      373.62      349.78     50.38 o 
   5   3   1     2493.80     2336.72    127.29 o 
   6   3   1     1721.09     1649.17    116.20 o 
   7   3   1     1484.25     1326.65    118.30 o 
   8   3   1        4.70        8.69     83.15 o 
 -10   4   1      539.87      479.95    119.22 o 
  -9   4   1      622.35      461.54    100.76 o 
  -8   4   1      288.57      207.75     77.90 o 
  -7   4   1      520.17      471.61     46.47 o 
  -6   4   1       50.29       46.62     28.67 o 
  -5   4   1      302.44      306.97     31.84 o 
  -4   4   1     3691.06     3701.08    230.25 o 
  -3   4   1     6255.80     6480.99    217.17 o 
  -2   4   1     9602.27     9186.38    306.62 o 
  -1   4   1     4693.97     4214.09    179.91 o 
   0   4   1        4.36       11.18     14.24 o 
   1   4   1      138.32      112.51     19.75 o 
   2   4   1    10486.97    10030.21    327.14 o 
   3   4   1     6722.73     6505.96    220.32 o 
   4   4   1      404.64      433.33     68.39 o 
   5   4   1     3463.19     3486.96    167.86 o 
   6   4   1      590.21      690.09     80.83 o 
   7   4   1       41.67      122.17     76.25 o 
   8   4   1      673.38      728.44    103.37 o 
 -10   5   1       24.03       12.17     97.29 o 
  -9   5   1      433.23      462.34    101.98 o 
  -8   5   1      178.30      156.72     75.88 o 
  -7   5   1     6588.42     6603.89    282.67 o 
  -6   5   1     4532.80     4637.79    201.12 o 
  -5   5   1       72.02       81.35     38.46 o 
  -4   5   1     1983.97     2075.01     75.02 o 
  -3   5   1     1639.37     1534.70     57.88 o 
  -2   5   1    14790.41    13585.60    746.02 o 
  -1   5   1     4632.89     4168.41    218.86 o 
   0   5   1      620.98      597.66     42.12 o 
   1   5   1     3077.37     2494.26    160.62 o 
   2   5   1      804.75      848.14     50.32 o 
   3   5   1       19.20       26.87     28.54 o 
   4   5   1       81.14      132.23     50.13 o 
   5   5   1      925.14      997.58     89.44 o 
   6   5   1      254.79      298.55     72.40 o 
   7   5   1      158.72      180.73     78.76 o 
 -10   6   1       86.12       35.66    102.54 o 
  -9   6   1       46.48       13.48     85.74 o 
  -8   6   1        9.81       10.99     43.65 o 
  -7   6   1        1.17        3.21     38.14 o 
  -6   6   1      238.42      259.65     28.84 o 
  -5   6   1     2564.00     2432.99    109.98 o 
  -4   6   1     1129.07     1093.80     45.59 o 
  -3   6   1     3293.56     2949.95    104.47 o 
  -2   6   1    14090.53    13344.33    552.25 o 
  -1   6   1     1860.61     1705.88     85.12 o 
   0   6   1      937.15      876.99     55.31 o 
   1   6   1     2687.78     2250.18    191.22 o 
   2   6   1      101.29      115.19     32.17 o 
   3   6   1      224.70      240.42     53.10 o 
   4   6   1        0.40       13.14     50.83 o 
   5   6   1      342.75      423.75     68.96 o 
   6   6   1      104.13      155.15     72.19 o 
   7   6   1      384.91      460.44    122.42 o 
 -10   7   1      297.16      391.93    124.56 o 
  -9   7   1     1673.66     1977.61    191.03 o 
  -8   7   1        3.74      -38.73     45.00 o 
  -7   7   1     2953.08     3324.43    390.24 o 
  -6   7   1     4851.98     4601.62    292.31 o 
  -5   7   1      607.62      580.39     81.19 o 
  -4   7   1        1.76       -6.06     13.50 o 
  -3   7   1       86.17       85.34     16.33 o 
  -2   7   1      226.01      287.37     39.58 o 
  -1   7   1      342.87      296.89     41.58 o 
   0   7   1       38.80       54.86     25.70 o 
   1   7   1     1230.13     1305.36     89.20 o 
   2   7   1      618.44      575.40     61.53 o 
   3   7   1      101.59       30.36     88.99 o 
   4   7   1       48.59       83.40     58.75 o 
   5   7   1      531.33      537.10     76.09 o 
   6   7   1      363.09      383.57     80.45 o 
 -10   8   1      953.50     1307.46    193.33 o 
  -9   8   1     1915.49     2845.90    239.85 o 
  -8   8   1      303.25      308.47     57.76 o 
  -7   8   1      416.56      422.63     73.31 o 
  -6   8   1     1090.23     1136.91    111.80 o 
  -5   8   1      319.15      360.45     66.72 o 
  -4   8   1     2656.17     2484.73    176.88 o 
  -3   8   1      181.39      218.48     59.58 o 
  -2   8   1       76.54       65.50     56.92 o 
  -1   8   1      681.17      644.76     55.65 o 
   0   8   1     3028.55     3109.87    318.50 o 
   1   8   1      561.86      605.11     51.58 o 
   2   8   1      223.40      241.88     36.24 o 
   3   8   1      919.82     1038.35    101.47 o 
   4   8   1     1828.94     1959.01    129.60 o 
   5   8   1      426.85      435.83    123.50 o 
  -9   9   1      204.46      280.95     67.31 o 
  -8   9   1       36.88        9.77     55.32 o 
  -7   9   1        3.40       61.61     66.87 o 
  -6   9   1     1723.30     1600.75    139.54 o 
  -5   9   1       47.00      110.57     65.56 o 
  -4   9   1      147.07      116.47     65.05 o 
  -3   9   1       38.50       43.78     63.08 o 
  -2   9   1     1778.51     1646.65    140.09 o 
  -1   9   1     2260.31     2115.15    166.98 o 
   0   9   1     1359.73     1248.07    126.43 o 
   1   9   1      434.94      462.60     57.78 o 
   2   9   1       75.25      110.41     46.31 o 
   3   9   1       98.80       84.06     50.23 o 
   4   9   1       85.12       56.39     77.65 o 
  -9  10   1       95.06      112.64     67.85 o 
  -8  10   1       80.94       45.76     61.61 o 
  -7  10   1      973.44      978.27    120.49 o 
  -6  10   1      422.36      436.55     86.66 o 
  -5  10   1      106.81      127.35     75.16 o 
  -4  10   1      604.86      690.62    110.34 o 
  -3  10   1     1609.64     1648.43    147.99 o 
  -2  10   1      113.92      104.15     75.56 o 
  -1  10   1     1319.96     1283.77    136.94 o 
   0  10   1     1244.28     1108.99    131.75 o 
   1  10   1        2.24      -35.94     58.76 o 
   2  10   1      752.14     1061.77    126.66 o 
   3  10   1      140.61      181.63     88.12 o 
  -8  11   1      483.33      580.08    102.98 o 
  -7  11   1       50.81       79.48     84.17 o 
  -6  11   1       59.85      127.41     84.60 o 
  -5  11   1      238.13      298.60     89.94 o 
  -4  11   1      347.82      402.99     94.34 o 
  -3  11   1      204.70      228.25     89.07 o 
  -2  11   1        5.02       71.78     85.43 o 
  -1  11   1      289.11      260.41     96.57 o 
   0  11   1      226.08       38.26     95.59 o 
   1  11   1      451.66      655.13    110.51 o 
   2  11   1      103.29      110.65     97.93 o 
  -7  12   1      477.78      632.86    112.75 o 
  -6  12   1       41.82      125.17     94.86 o 
  -5  12   1      213.05      193.08     98.21 o 
  -4  12   1       15.77       64.36     94.78 o 
  -3  12   1      361.72      321.16    105.96 o 
  -2  12   1      163.91      142.96    102.62 o 
  -1  12   1       12.92      -87.84    102.65 o 
   0  12   1      223.08      143.89    128.83 o 
  -4  13   1        0.10      -16.86    107.19 o 
   1 -13   2       10.99       -6.70    103.39 o 
   2 -13   2      145.94      198.86    100.44 o 
   3 -13   2      112.05      128.48     96.63 o 
   4 -13   2      234.57      332.81    100.09 o 
   5 -13   2       10.57        8.67     90.06 o 
  -1 -12   2      550.47      824.48    130.66 o 
   0 -12   2      198.53      190.76    101.58 o 
   1 -12   2        1.31       30.98     88.52 o 
   2 -12   2      123.15      150.44     86.90 o 
   3 -12   2      323.75      323.75     90.02 o 
   4 -12   2     1717.43     1805.09    161.63 o 
   5 -12   2     1183.21     1259.65    135.54 o 
   6 -12   2       12.53      117.89     83.89 o 
   7 -12   2      125.64      106.22     86.42 o 
  -3 -11   2       41.53       31.00    101.18 o 
  -2 -11   2        3.50        8.84     92.76 o 
  -1 -11   2       87.60       78.76     90.96 o 
   0 -11   2     1104.60     1024.46    128.35 o 
   1 -11   2      889.04      981.35    117.61 o 
   2 -11   2      849.82      923.58    114.62 o 
   3 -11   2        8.33       53.19     70.14 o 
   4 -11   2     1532.31     1594.19    142.39 o 
   5 -11   2      556.66      599.70     91.27 o 
   6 -11   2      164.23      175.51     76.49 o 
   7 -11   2      173.37      227.76     82.40 o 
   8 -11   2       86.54      129.30     83.85 o 
  -4 -10   2      694.53      875.26    275.01 o 
  -3 -10   2     1573.01     2139.76    177.46 o 
  -2 -10   2      231.38      390.64     91.34 o 
  -1 -10   2     2257.06     2220.17    176.45 o 
   0 -10   2      677.18      727.90    104.17 o 
   1 -10   2       53.09       99.25     66.73 o 
   2 -10   2       19.51       49.95     62.70 o 
   3 -10   2      258.92      296.93     68.72 o 
   4 -10   2      179.57      188.20     66.80 o 
   5 -10   2       36.67       56.12     62.82 o 
   6 -10   2        1.50       52.58     66.41 o 
   7 -10   2      159.79      144.27     72.67 o 
   8 -10   2      116.01      119.37     61.39 o 
   9 -10   2        3.78       15.36     65.92 o 
  -5  -9   2       62.15       36.28    130.93 o 
  -4  -9   2      843.68      919.96    228.07 o 
  -3  -9   2     1580.83     1834.52    432.34 o 
  -2  -9   2      276.21      289.78     53.61 o 
  -1  -9   2       99.12      135.56     65.91 o 
   0  -9   2      156.75      110.50     60.71 o 
   1  -9   2     1431.45     1341.10    117.15 o 
   2  -9   2     1406.27     1415.18    117.49 o 
   3  -9   2        2.56      161.97     55.91 o 
   4  -9   2      280.86      496.01     79.71 o 
   5  -9   2      117.37      137.54     59.74 o 
   6  -9   2      589.80      585.26     88.39 o 
   7  -9   2        0.35       69.07     63.98 o 
   8  -9   2      111.48      195.61     58.10 o 
   9  -9   2      225.64      334.83    119.45 o 
  -6  -8   2        3.96       11.52     76.55 o 
  -5  -8   2      256.74      211.15    129.15 o 
  -4  -8   2      186.49       11.45    185.38 o 
  -3  -8   2     1638.74     1694.43    292.60 o 
  -2  -8   2      101.64       94.02     67.54 o 
  -1  -8   2       27.94       -0.73     51.45 o 
   0  -8   2      329.05      293.89     57.19 o 
   1  -8   2      548.66      463.30     70.97 o 
   2  -8   2        5.22       30.84     45.39 o 
   3  -8   2       70.65       14.98     44.46 o 
   4  -8   2      593.58      533.62     74.45 o 
   5  -8   2     4984.04     4817.62    302.81 o 
   6  -8   2     1178.51     1243.54    112.26 o 
   7  -8   2     1853.04     1930.52    149.24 o 
   8  -8   2      198.47      184.91     54.52 o 
   9  -8   2        2.12       52.19     98.71 o 
  -7  -7   2       99.64       92.51    130.53 o 
  -6  -7   2      517.09      516.05     84.04 o 
  -5  -7   2      908.44     1072.20    284.89 o 
  -4  -7   2        3.32      -10.38     58.55 o 
  -3  -7   2      369.40       73.94    141.77 o 
  -2  -7   2       40.80       26.73     32.16 o 
  -1  -7   2     1279.37     1231.77     99.52 o 
   0  -7   2      342.17      347.62     51.68 o 
   1  -7   2      292.30      292.73     81.50 o 
   2  -7   2     4707.83     4303.33    267.91 o 
   3  -7   2    10903.78     9825.96    588.98 o 
   4  -7   2     2594.04     2508.70    167.09 o 
   5  -7   2     1195.83     1160.01     98.75 o 
   6  -7   2     1708.02     1625.13    126.47 o 
   7  -7   2        6.72       14.61     40.73 o 
   8  -7   2     2039.80     2287.49    125.53 o 
   9  -7   2      169.24      147.63     96.96 o 
  10  -7   2      260.12      256.55    118.93 o 
  -7  -6   2        0.66      119.56     79.38 o 
  -6  -6   2        2.89       16.68     92.04 o 
  -5  -6   2       55.95       83.20    105.64 o 
  -4  -6   2       53.38       30.11     93.69 o 
  -3  -6   2     1627.82     1617.36    133.43 o 
  -2  -6   2     7821.19     7356.80    278.70 o 
  -1  -6   2     5740.34     5320.14    231.16 o 
   0  -6   2       14.77      -12.25     33.05 o 
   1  -6   2      210.90      141.63     28.24 o 
   2  -6   2     1738.63     1707.90    117.87 o 
   3  -6   2        2.01        6.88     32.54 o 
   4  -6   2       20.13       58.22     36.15 o 
   5  -6   2      214.70      215.13     45.06 o 
   6  -6   2      378.96      412.25     55.57 o 
   7  -6   2      583.88      591.75     59.83 o 
   8  -6   2     1670.69     1617.66    153.08 o 
   9  -6   2       34.33        6.45     86.16 o 
  10  -6   2     1107.60     1386.36    175.74 o 
  -8  -5   2      104.60      131.35     90.50 o 
  -7  -5   2       92.66      112.81     79.06 o 
  -6  -5   2      220.13      266.10     71.48 o 
  -5  -5   2     1235.29     1171.81     99.89 o 
  -4  -5   2     1835.98     1673.33    195.29 o 
  -3  -5   2       56.95       66.83     27.77 o 
  -2  -5   2     6372.71     5960.29    217.12 o 
  -1  -5   2     6114.14     5803.57    245.89 o 
   0  -5   2      825.06      887.22     69.44 o 
   1  -5   2    12134.72    11811.07    700.22 o 
   2  -5   2     3649.35     3569.99    219.98 o 
   3  -5   2    16477.12    15639.62    924.59 o 
   4  -5   2     5098.61     4743.31    289.21 o 
   5  -5   2     2016.13     1985.82    133.79 o 
   6  -5   2     2196.79     2229.58    108.11 o 
   7  -5   2       10.08       20.34     41.56 o 
   8  -5   2       29.13       39.43     71.06 o 
   9  -5   2        4.27       32.25     85.64 o 
  10  -5   2      120.35       90.09    103.71 o 
  -8  -4   2      129.61      170.38     91.78 o 
  -7  -4   2     1172.73     1164.01    116.87 o 
  -6  -4   2     3166.81     3069.43    167.04 o 
  -5  -4   2      281.90      216.94     58.81 o 
  -4  -4   2        5.26       54.24     52.03 o 
  -3  -4   2      156.07      157.50     23.12 o 
  -2  -4   2     2611.77     2507.18     91.82 o 
  -1  -4   2     5321.97     5004.57    218.05 o 
   0  -4   2     8569.68     8813.19    523.10 o 
   1  -4   2     4682.40     4641.59    279.51 o 
   2  -4   2     1563.81     1397.03     93.13 o 
   3  -4   2     8639.31     7984.61    475.47 o 
   4  -4   2     1348.27     1264.38     89.60 o 
   5  -4   2     5926.58     5625.53    235.46 o 
   6  -4   2     7285.46     6940.35    290.90 o 
   7  -4   2      310.19      267.52     68.93 o 
   8  -4   2       43.87       12.39     69.84 o 
   9  -4   2      659.87      720.79    112.83 o 
  10  -4   2      712.40      540.31    120.60 o 
  -9  -3   2      779.26      771.07    126.37 o 
  -8  -3   2      315.41      316.41     95.58 o 
  -7  -3   2       87.51       94.91     75.91 o 
  -6  -3   2      286.33      271.33     69.79 o 
  -5  -3   2    10598.38     9767.47    513.87 o 
  -4  -3   2    17706.21    15383.12    824.51 o 
  -3  -3   2     4800.16     4225.89    210.05 o 
  -2  -3   2    20397.50    18646.68    822.80 o 
  -1  -3   2     4937.05     4402.30    256.08 o 
   0  -3   2     4908.17     4872.67    291.45 o 
   1  -3   2     9869.52     9667.18    571.58 o 
   2  -3   2     3334.09     3327.28    201.76 o 
   3  -3   2     1538.84     1446.68     94.65 o 
   4  -3   2     6735.57     6242.08    257.19 o 
   5  -3   2     5915.70     5849.01    244.31 o 
   6  -3   2      251.82      242.96     31.39 o 
   7  -3   2       77.67      112.24     62.64 o 
   8  -3   2      644.21      525.79     91.83 o 
   9  -3   2      433.41      372.16     99.96 o 
  10  -3   2      148.22       97.79    110.70 o 
  -9  -2   2     1164.13     1141.41    128.10 o 
  -8  -2   2     1611.07     1592.80    140.86 o 
  -7  -2   2       16.51       29.61     70.29 o 
  -6  -2   2       10.41       18.27     57.72 o 
  -5  -2   2     1390.90     1529.11    101.66 o 
  -4  -2   2     1648.85     1584.94     92.68 o 
  -3  -2   2     1369.42     1554.44    179.49 o 
  -2  -2   2    16864.86    18565.78    814.23 o 
  -1  -2   2    32597.88    31400.75   1721.51 o 
   0  -2   2      325.98      336.85     14.40 o 
   1  -2   2       86.40      118.38     15.09 o 
   2  -2   2     4307.60     4168.78    249.44 o 
   3  -2   2     9660.41     9413.65    391.26 o 
   4  -2   2      409.16      468.12     35.23 o 
   5  -2   2      513.29      463.23     39.25 o 
   6  -2   2      187.90      201.75     30.17 o 
   7  -2   2     1115.49     1060.65    116.50 o 
   8  -2   2       24.58      -49.86     74.31 o 
   9  -2   2     1142.64     1229.13    154.99 o 
  10  -2   2      385.02      335.44    127.40 o 
 -10  -1   2      209.97      164.37    114.04 o 
  -9  -1   2     1790.38     1668.29    149.81 o 
  -8  -1   2      549.82      489.25     88.84 o 
  -7  -1   2     3138.51     2999.39    161.71 o 
  -6  -1   2     1702.25     1587.10    109.25 o 
  -5  -1   2      226.94      129.76     45.25 o 
  -4  -1   2        7.88      -47.11     31.40 o 
  -3  -1   2     3964.41     3655.80    151.77 o 
  -2  -1   2     7862.05     6739.13    267.92 o 
  -1  -1   2      464.13      439.92     23.91 o 
   0  -1   2      488.02      684.24     33.74 o 
   1  -1   2     3402.65     3754.03    224.00 o 
   2  -1   2     3876.23     4181.99    171.68 o 
   3  -1   2       73.87       53.81     13.09 o 
   4  -1   2     9721.78     9790.45    315.27 o 
   5  -1   2     1800.83     1758.54     94.55 o 
   6  -1   2       80.67       43.03     42.79 o 
   7  -1   2      312.77      235.94     58.68 o 
   8  -1   2      752.28      722.15    114.77 o 
   9  -1   2      624.85      552.97    128.60 o 
  10  -1   2       30.80        0.37    130.75 o 
 -10   0   2      163.84       61.22    121.19 o 
  -9   0   2      593.66      576.11    118.74 o 
  -8   0   2      250.96      252.37     73.91 o 
  -7   0   2      126.30      119.16     56.99 o 
  -6   0   2      910.06      855.69     71.37 o 
  -5   0   2      466.37      525.60     33.35 o 
  -4   0   2     2621.25     2756.16    180.86 o 
  -2   0   2     9105.71    10167.11    319.45 o 
  -1   0   2     2740.65     3929.19    124.53 o 
   0   0   2      534.50      710.45     25.98 o 
   1   0   2     1500.56     1538.38     62.18 o 
   2   0   2    17651.11    17711.74    659.76 o 
   3   0   2       36.80       38.03     21.62 o 
   4   0   2     4446.82     3834.95    160.17 o 
   5   0   2     7796.33     7558.29    299.12 o 
   6   0   2      248.55      247.32     53.94 o 
   7   0   2     4941.13     4662.17    212.26 o 
   8   0   2     1040.51      925.66     97.53 o 
   9   0   2       47.76     -116.79    141.48 o 
 -10   1   2       43.69      100.69    136.42 o 
  -9   1   2      497.28      473.79     82.53 o 
  -8   1   2       75.56       86.21     58.60 o 
  -7   1   2     1053.63      955.84     82.57 o 
  -6   1   2      356.13      324.00     32.38 o 
  -5   1   2       80.08      130.01     20.84 o 
  -4   1   2     3788.73     3848.53    128.76 o 
  -3   1   2    26302.44    28179.45    876.93 o 
  -2   1   2    19188.14    21571.33   1241.17 o 
  -1   1   2      418.09      491.28     25.12 o 
   0   1   2     3577.15     3224.78    118.81 o 
   1   1   2     1834.27     1876.63     79.00 o 
   2   1   2      279.82      295.60     27.71 o 
   3   1   2     2801.81     2843.75    122.38 o 
   4   1   2     3225.94     3022.18    134.74 o 
   5   1   2     2059.71     1962.62    108.23 o 
   6   1   2      189.53      227.14     58.45 o 
   7   1   2       85.90      136.46     67.38 o 
   8   1   2      458.27      401.70     88.45 o 
   9   1   2     1743.98     1686.00    149.04 o 
 -10   2   2      168.83       90.50    121.59 o 
  -9   2   2     1814.97     1784.82    183.90 o 
  -8   2   2     1778.66     1731.06    161.75 o 
  -7   2   2     1285.49     1158.59    123.50 o 
  -6   2   2     2107.75     2066.73    101.13 o 
  -5   2   2     4041.61     4099.50    176.52 o 
  -4   2   2      249.20      313.15     28.16 o 
  -3   2   2    13049.42    13542.71    952.55 o 
  -2   2   2     1824.09     1938.89     81.15 o 
  -1   2   2      735.64      959.61    173.62 o 
   0   2   2   108598.78    96765.90   5540.94 o 
   1   2   2     2240.38     2464.30    137.27 o 
   2   2   2     1941.92     1972.89     91.74 o 
   3   2   2        6.90       50.38     32.46 o 
   4   2   2     8916.53     8664.66    340.68 o 
   5   2   2     7092.10     7041.17    288.02 o 
   6   2   2      728.76      707.90     76.09 o 
   7   2   2       23.31       41.93     69.23 o 
   8   2   2       18.08        0.89     81.07 o 
   9   2   2       24.92       -9.42     95.02 o 
 -10   3   2     2007.57     1945.13    202.83 o 
  -9   3   2      506.35      541.79    109.51 o 
  -8   3   2      974.37      833.69    119.75 o 
  -7   3   2     3010.34     2938.42    139.11 o 
  -6   3   2      579.33      593.00     50.93 o 
  -5   3   2     7813.12     7971.21    329.68 o 
  -4   3   2     1534.03     1441.84     56.37 o 
  -3   3   2     1149.25     1125.41     44.07 o 
  -2   3   2      663.01      702.85     32.93 o 
  -1   3   2      340.85      346.96     27.33 o 
   0   3   2      455.49      384.26     33.14 o 
   1   3   2     7317.97     6565.10    255.87 o 
   2   3   2    15084.41    14578.49    463.28 o 
   3   3   2     3008.61     2844.33    105.51 o 
   4   3   2      752.05      845.21     71.28 o 
   5   3   2     2365.99     2571.66    134.80 o 
   6   3   2       40.76       30.34     61.65 o 
   7   3   2      113.12      126.75     74.91 o 
   8   3   2       18.23        0.55     82.00 o 
 -10   4   2      357.75      435.66    119.40 o 
  -9   4   2        1.38       10.00     81.01 o 
  -8   4   2     2665.26     2565.22    197.00 o 
  -7   4   2     3327.52     3324.75    154.39 o 
  -6   4   2      479.20      463.48     46.29 o 
  -5   4   2     5430.64     5411.57    228.96 o 
  -4   4   2     1915.28     1965.01     72.15 o 
  -3   4   2    19688.59    19620.07    649.62 o 
  -2   4   2    10584.35    10353.45    346.40 o 
  -1   4   2      589.42      515.28     39.44 o 
   0   4   2     4886.31     4100.30    240.07 o 
   1   4   2     1055.79      991.91    111.99 o 
   2   4   2      308.20      296.69     41.06 o 
   3   4   2      927.74      900.97     54.18 o 
   4   4   2       96.94      137.81     60.43 o 
   5   4   2      252.60      328.13     62.69 o 
   6   4   2     1852.22     1835.60    123.14 o 
   7   4   2       20.31       92.17     75.99 o 
   8   4   2       70.28      147.41     88.16 o 
 -10   5   2      406.80      313.43    112.67 o 
  -9   5   2      191.50      169.57     87.98 o 
  -8   5   2      428.22      446.79     52.50 o 
  -7   5   2     1087.49     1059.52     74.74 o 
  -6   5   2     1440.04     1482.11     88.57 o 
  -5   5   2      170.32      155.75     17.19 o 
  -4   5   2      475.94      454.23     28.48 o 
  -3   5   2     6420.85     6153.88    208.60 o 
  -2   5   2     8983.95     8367.17    346.84 o 
  -1   5   2      922.79      788.82     59.39 o 
   0   5   2      580.17      658.96     57.15 o 
   1   5   2       35.38       46.19     21.51 o 
   2   5   2      792.29      741.78     51.50 o 
   3   5   2        3.44       33.04     31.79 o 
   4   5   2      267.50      383.45     57.15 o 
   5   5   2      637.72      619.48     73.36 o 
   6   5   2       87.81      136.18     68.92 o 
   7   5   2       37.19       77.03     78.08 o 
 -10   6   2     2162.83     2642.05    234.28 o 
  -9   6   2      109.05      197.46     93.22 o 
  -8   6   2     3003.14     3197.83    338.14 o 
  -7   6   2     5579.40     5819.83    252.89 o 
  -6   6   2      587.75      582.50     43.14 o 
  -5   6   2        7.80       15.14     15.81 o 
  -4   6   2     1232.18     1146.99     49.19 o 
  -3   6   2     2273.12     2184.60     82.28 o 
  -2   6   2       48.60       54.18     20.94 o 
  -1   6   2        7.32      -25.09     22.95 o 
   0   6   2      292.12      336.13     38.68 o 
   1   6   2     1583.21     1473.61    121.83 o 
   2   6   2      729.04      706.02     54.96 o 
   3   6   2        0.41        4.32     88.12 o 
   4   6   2       37.39       90.52     53.42 o 
   5   6   2      236.63      244.79     99.43 o 
   6   6   2     1422.07     1397.74    114.68 o 
   7   6   2      833.95      873.35    100.18 o 
 -10   7   2      951.17     1298.79    182.04 o 
  -9   7   2      583.56      631.83    120.43 o 
  -8   7   2       25.19       44.28     47.40 o 
  -7   7   2       53.81       68.88     43.89 o 
  -6   7   2      357.85      335.72     65.15 o 
  -5   7   2     1654.14     1575.95     64.44 o 
  -4   7   2      241.55      247.45     23.90 o 
  -3   7   2       25.06       32.89     17.21 o 
  -2   7   2      306.23      381.58     40.51 o 
  -1   7   2      944.17      870.38     62.77 o 
   0   7   2      592.43      607.13     53.47 o 
   1   7   2      288.61      272.19     30.47 o 
   2   7   2      427.04      412.30     38.65 o 
   3   7   2     4388.85     4598.69    211.60 o 
   4   7   2     2561.70     2636.50    145.79 o 
   5   7   2      188.44      193.94     68.02 o 
   6   7   2      555.91      594.43     86.81 o 
 -10   8   2      368.28      393.49    131.38 o 
  -9   8   2       24.48       16.61     56.32 o 
  -8   8   2       25.24       41.59     52.07 o 
  -7   8   2       78.72      116.50     49.82 o 
  -6   8   2      315.44      367.08     72.60 o 
  -5   8   2      836.95      857.20    101.24 o 
  -4   8   2      434.60      486.22     78.02 o 
  -3   8   2      160.20      160.36     65.91 o 
  -2   8   2     2526.23     2451.66    120.59 o 
  -1   8   2     4946.69     4782.11    318.62 o 
   0   8   2     1608.05     1700.50    264.17 o 
   1   8   2       22.85       32.89     31.13 o 
   2   8   2       38.25        8.72     80.74 o 
   3   8   2      298.51      301.26     49.92 o 
   4   8   2       29.64        8.95     64.27 o 
   5   8   2       95.32      122.91     72.25 o 
  -9   9   2       33.26       86.18     62.77 o 
  -8   9   2       12.16       22.15     56.29 o 
  -7   9   2      188.76      191.54     74.70 o 
  -6   9   2       85.90      132.29     72.71 o 
  -5   9   2      750.05      893.09    114.70 o 
  -4   9   2     2552.35     2488.02    188.66 o 
  -3   9   2      664.35      633.06     91.93 o 
  -2   9   2      560.23      595.64     92.75 o 
  -1   9   2     2473.70     2254.95    177.42 o 
   0   9   2      143.64      101.35     77.11 o 
   1   9   2      494.64      590.97     83.89 o 
   2   9   2       73.70       83.59     45.29 o 
   3   9   2      103.75      115.19     52.69 o 
   4   9   2      162.06      135.13     69.75 o 
  -9  10   2     1105.78     1106.62    132.74 o 
  -8  10   2      877.14     1050.46    173.74 o 
  -7  10   2        6.41       64.18     78.11 o 
  -6  10   2     1400.68     1486.93    144.73 o 
  -5  10   2      651.88      709.45    103.41 o 
  -4  10   2       66.94       83.15     80.27 o 
  -3  10   2       42.10       40.56     80.65 o 
  -2  10   2        3.21       19.49     81.43 o 
  -1  10   2       58.66      -25.68     81.52 o 
   0  10   2      246.96      245.09     74.24 o 
   1  10   2      139.31      162.18     70.29 o 
   2  10   2      126.66       87.13     83.90 o 
   3  10   2       68.99       79.86     85.97 o 
  -8  11   2      821.17      827.36    127.51 o 
  -7  11   2       36.06       78.81     89.30 o 
  -6  11   2      169.82      255.37     93.47 o 
  -5  11   2      102.71      186.97     93.45 o 
  -4  11   2     1562.80     1637.35    164.11 o 
  -3  11   2      703.61      710.30    116.29 o 
  -2  11   2        0.65       23.17     94.72 o 
  -1  11   2      205.09       98.67    101.07 o 
   0  11   2       32.65      -24.52     65.97 o 
   1  11   2        8.36      -39.83     91.16 o 
  -6  12   2       46.78      136.13    102.94 o 
  -5  12   2        0.98      -35.01     98.42 o 
  -4  12   2       81.16      153.36    107.44 o 
  -3  12   2       22.13       97.28    106.50 o 
  -2  12   2      331.14      191.77    114.51 o 
  -1  12   2      637.44      372.77    124.42 o 
   0  12   2      414.72      637.51    124.42 o 
   1 -13   3      249.59      324.22    109.83 o 
   2 -13   3       57.37       96.90     95.43 o 
   3 -13   3     1156.56     1288.02    150.53 o 
   4 -13   3      749.11      974.98    133.55 o 
   5 -13   3       10.36       47.72     88.28 o 
  -1 -12   3      282.11      534.63    121.21 o 
   0 -12   3      401.42      439.25    106.37 o 
   1 -12   3      321.59      369.12     96.94 o 
   2 -12   3        2.05       -5.58     80.55 o 
   3 -12   3      158.59      218.19     84.93 o 
   4 -12   3      127.09      205.26     82.17 o 
   5 -12   3       36.83       97.78     80.35 o 
   6 -12   3       35.63       94.49     83.14 o 
   7 -12   3        6.50       60.48     84.82 o 
  -3 -11   3      139.80      355.83    112.28 o 
  -2 -11   3       54.54       66.00     96.03 o 
  -1 -11   3      273.56      358.02     98.03 o 
   0 -11   3      233.71      281.71     87.96 o 
   1 -11   3        7.70       49.26     73.57 o 
   2 -11   3      461.92      528.58     86.75 o 
   3 -11   3      836.55      872.65    106.83 o 
   4 -11   3       97.19      114.15     70.17 o 
   5 -11   3       46.32       95.18     72.06 o 
   6 -11   3      114.14      136.77     74.75 o 
   7 -11   3      903.54      951.76    124.35 o 
   8 -11   3       47.98       47.92     83.21 o 
  -4 -10   3      216.35      304.75    102.14 o 
  -3 -10   3      558.71      795.39    114.33 o 
  -2 -10   3      303.84      435.56     94.16 o 
  -1 -10   3      313.99      307.44     83.84 o 
   0 -10   3        5.24       46.92     69.49 o 
   1 -10   3     1685.19     1529.64    132.83 o 
   2 -10   3      428.19      457.32     75.27 o 
   3 -10   3      284.35      341.72     69.69 o 
   4 -10   3       22.53       47.11     60.81 o 
   5 -10   3       86.70       47.30     62.71 o 
   6 -10   3       14.13       70.23     66.08 o 
   7 -10   3      287.26      372.36     81.14 o 
   8 -10   3      158.49      223.49     64.16 o 
  -5  -9   3      238.27      243.97    166.97 o 
  -4  -9   3     1623.64     1925.65    161.53 o 
  -3  -9   3      170.98      145.05    137.02 o 
  -2  -9   3      161.12      162.84     72.73 o 
  -1  -9   3      580.63      617.72     93.05 o 
   0  -9   3     1448.82     1343.27    119.06 o 
   1  -9   3        4.93       -5.03     53.09 o 
   2  -9   3     2316.57     2078.14    151.22 o 
   3  -9   3      136.86      173.52     55.45 o 
   4  -9   3     1860.52     1821.71    138.95 o 
   5  -9   3     4941.88     4660.54    297.56 o 
   6  -9   3     1672.43     1650.12    135.82 o 
   7  -9   3       18.40       41.56     64.74 o 
   8  -9   3        0.65       42.06     55.67 o 
   9  -9   3        0.14      -30.65    104.07 o 
  -6  -8   3      383.16      412.93    123.95 o 
  -5  -8   3      198.36      241.23    185.17 o 
  -4  -8   3       14.96      -17.67     79.58 o 
  -3  -8   3       28.82      -18.04     98.03 o 
  -2  -8   3      141.47      236.59     63.56 o 
  -1  -8   3      100.52       97.00     54.37 o 
   0  -8   3        0.71       37.70     48.36 o 
   1  -8   3     2731.67     2622.67    178.05 o 
   2  -8   3     7232.15     6925.94    422.56 o 
   3  -8   3     2819.53     2787.43    186.75 o 
   4  -8   3      923.01      927.95     92.58 o 
   5  -8   3     2174.73     2060.06    150.10 o 
   6  -8   3      100.04      124.23     56.28 o 
   7  -8   3     3260.45     3546.61    284.55 o 
   8  -8   3      137.06      143.85     54.08 o 
   9  -8   3      605.20      821.02    131.04 o 
  -7  -7   3       10.50       54.31    135.76 o 
  -6  -7   3      199.30      238.31     98.19 o 
  -5  -7   3      923.10     1031.20    128.50 o 
  -4  -7   3        0.22      -13.44    113.37 o 
  -3  -7   3     3689.53     3513.93    198.95 o 
  -2  -7   3     3441.81     2950.47    246.59 o 
  -1  -7   3      496.23      500.44     69.80 o 
   0  -7   3     1045.27     1012.77     90.17 o 
   1  -7   3      303.16      247.75     47.16 o 
   2  -7   3      609.98      632.00     69.18 o 
   3  -7   3      221.93      268.65     46.32 o 
   4  -7   3        0.19        6.82     40.22 o 
   5  -7   3      243.35      191.13     49.50 o 
   6  -7   3     2418.14     2266.09    159.78 o 
   7  -7   3     1278.26     1308.65     85.81 o 
   8  -7   3      312.78      350.99     56.71 o 
   9  -7   3      493.29      609.91    116.33 o 
  10  -7   3      213.79      243.88    117.98 o 
  -7  -6   3      126.02      167.34     83.55 o 
  -6  -6   3      622.63      674.85    130.20 o 
  -5  -6   3      386.62      383.58    111.47 o 
  -4  -6   3       34.27        9.58     53.13 o 
  -3  -6   3     1997.92     1815.70     81.41 o 
  -2  -6   3     2140.52     1946.10    105.19 o 
  -1  -6   3      686.40      673.53     68.55 o 
   0  -6   3     1352.74     1182.00     90.24 o 
   1  -6   3     2043.60     1980.59    132.96 o 
   2  -6   3    13711.21    12543.84    745.08 o 
   3  -6   3     6782.60     6271.34    379.54 o 
   4  -6   3      179.03      227.37     41.56 o 
   5  -6   3      910.15      798.86     76.62 o 
   6  -6   3       16.20       19.35     31.81 o 
   7  -6   3      346.63      379.43     47.44 o 
   8  -6   3       20.97       58.48     74.98 o 
   9  -6   3       19.46       -8.84     86.09 o 
  10  -6   3      292.28      350.23    116.85 o 
  -8  -5   3      351.05      355.29    100.92 o 
  -7  -5   3     1258.16     1253.90    128.81 o 
  -6  -5   3      168.46      115.52     90.25 o 
  -5  -5   3      560.10      627.06     74.85 o 
  -4  -5   3        5.20       58.70     50.52 o 
  -3  -5   3     5497.68     4926.14    170.62 o 
  -2  -5   3     7601.46     7184.97    303.46 o 
  -1  -5   3     6489.35     6295.03    263.47 o 
   0  -5   3     2731.88     2756.99    173.18 o 
   1  -5   3      292.73      265.39     36.27 o 
   2  -5   3       11.08       29.38     27.36 o 
   3  -5   3     2242.61     2072.07     93.53 o 
   4  -5   3      843.71      738.47     66.55 o 
   5  -5   3      181.40      206.55     39.82 o 
   6  -5   3     2265.04     2326.79    112.04 o 
   7  -5   3      415.97      428.53     46.89 o 
   8  -5   3      640.03      737.87    101.91 o 
   9  -5   3      753.47      732.08    113.25 o 
  10  -5   3       38.19       49.36    102.74 o 
  -8  -4   3       67.53       14.33     89.72 o 
  -7  -4   3       44.62        9.64     78.27 o 
  -6  -4   3     4802.64     4177.40    215.53 o 
  -5  -4   3     8881.04     7642.48    316.77 o 
  -4  -4   3     3131.41     2680.23    106.93 o 
  -3  -4   3     1299.45     1212.01     58.55 o 
  -2  -4   3      500.18      368.27     28.57 o 
  -1  -4   3      305.49      372.90     55.34 o 
   0  -4   3     2537.90     2533.37    157.95 o 
   1  -4   3      496.82      550.87     23.38 o 
   2  -4   3       58.93      104.16     13.47 o 
   3  -4   3     6065.51     5512.63    332.13 o 
   4  -4   3    12595.26    11854.46    702.62 o 
   5  -4   3      807.27      785.77     52.40 o 
   6  -4   3      827.20      821.75     58.95 o 
   7  -4   3       13.53       18.46     60.63 o 
   8  -4   3     1958.01     1923.78    162.84 o 
   9  -4   3     1346.78     1045.10    138.22 o 
  10  -4   3        0.76      -36.95     99.62 o 
  -9  -3   3     1934.71     1807.24    160.05 o 
  -8  -3   3      472.90      536.19    103.47 o 
  -7  -3   3       63.57       31.75     75.15 o 
  -6  -3   3      141.79      101.92     66.44 o 
  -5  -3   3       22.39       26.91     51.91 o 
  -4  -3   3      304.56      323.97     52.69 o 
  -3  -3   3      118.66      111.00     21.92 o 
  -2  -3   3     3378.93     3114.45    137.82 o 
  -1  -3   3     6527.33     7052.59    288.65 o 
   0  -3   3      824.18      778.82     29.70 o 
   1  -3   3      572.10      565.26     24.84 o 
   2  -3   3     4388.38     4168.69    251.62 o 
   3  -3   3     1306.24     1280.44     87.38 o 
   4  -3   3       85.93       99.58     20.58 o 
   5  -3   3      636.38      626.75     46.60 o 
   6  -3   3     2265.49     2168.99    105.18 o 
   7  -3   3      130.65      168.58     66.39 o 
   8  -3   3     3422.51     3133.56    220.54 o 
   9  -3   3     2110.69     1777.97    169.87 o 
  10  -3   3      245.28      359.14    122.13 o 
  -9  -2   3      782.03      755.24    117.57 o 
  -8  -2   3      180.55      232.14     90.30 o 
  -7  -2   3      735.09      638.17     88.97 o 
  -6  -2   3      407.84      333.27     67.94 o 
  -5  -2   3     1670.51     1372.72    131.01 o 
  -4  -2   3     1984.40     1700.88    138.02 o 
  -3  -2   3     5222.06     4450.77    184.89 o 
  -2  -2   3        7.70       53.60     19.12 o 
  -1  -2   3     3359.87     3555.05    120.09 o 
   0  -2   3     1378.36     1460.60     51.46 o 
   1  -2   3    12479.64    12968.57    534.22 o 
   2  -2   3      266.53      313.91     35.82 o 
   3  -2   3     6707.41     6912.81    282.72 o 
   4  -2   3    13114.41    13541.23    548.96 o 
   5  -2   3     2567.68     2585.93    118.27 o 
   6  -2   3      284.43      239.78     61.47 o 
   7  -2   3      695.31      645.08     90.82 o 
   8  -2   3      342.09      222.58     86.75 o 
   9  -2   3        1.08       24.69     97.96 o 
  10  -2   3       63.90       69.38    123.66 o 
 -10  -1   3        2.80      -71.79    106.18 o 
  -9  -1   3       59.90       96.45     92.13 o 
  -8  -1   3       21.32        1.82     74.07 o 
  -7  -1   3     1360.46     1297.13    113.13 o 
  -6  -1   3      155.98      177.39     55.85 o 
  -5  -1   3      216.85      247.66     56.93 o 
  -4  -1   3     1583.06     1815.99     94.64 o 
  -3  -1   3      214.24     1052.54     90.76 o 
  -2  -1   3      918.06     1144.87     45.57 o 
  -1  -1   3     4788.50     5007.80    163.82 o 
   0  -1   3    13103.54    14214.93    708.35 o 
   1  -1   3    32710.62    31583.45   1295.34 o 
   2  -1   3     7344.20     7771.93    315.64 o 
   3  -1   3     3551.76     3268.60    138.72 o 
   4  -1   3    10748.93    10511.46    337.72 o 
   5  -1   3      372.07      450.29     69.10 o 
   6  -1   3     5662.30     5309.54    223.42 o 
   7  -1   3      968.38      952.65    116.51 o 
   8  -1   3      219.17      206.31     96.20 o 
   9  -1   3      164.40      141.25    113.96 o 
 -10   0   3      103.58      121.82     99.82 o 
  -9   0   3       24.47       48.55     81.72 o 
  -8   0   3      660.51      537.47     80.69 o 
  -7   0   3       25.89        0.64     52.64 o 
  -6   0   3      339.73      348.24     52.09 o 
  -5   0   3     2502.31     2451.61    115.81 o 
  -4   0   3    26520.63    26458.42    988.09 o 
  -3   0   3    26625.78    26792.16    837.11 o 
  -2   0   3        1.99       20.84      8.41 o 
  -1   0   3     5121.40     5312.43    146.49 o 
   0   0   3      572.57      615.48     25.87 o 
   1   0   3     8504.92     8622.27    269.92 o 
   2   0   3     3840.96     3732.86    146.83 o 
   3   0   3     1205.01     1138.71     62.08 o 
   4   0   3     1606.82     1657.40     86.31 o 
   5   0   3        2.88      -43.74     37.78 o 
   6   0   3        3.38      -25.64     50.99 o 
   7   0   3      697.49      624.05     78.25 o 
   8   0   3     1205.85     1102.03    107.93 o 
   9   0   3     1081.55     1030.47    161.27 o 
 -10   1   3       27.87       33.40    134.51 o 
  -9   1   3     1424.94     1373.88    117.73 o 
  -8   1   3     2012.51     1905.36    118.56 o 
  -7   1   3     4851.17     4561.88    199.04 o 
  -6   1   3     3620.20     3517.80    125.85 o 
  -5   1   3      191.53      224.08     32.93 o 
  -4   1   3     2861.89     3121.65    105.85 o 
  -3   1   3      506.97      558.61     32.19 o 
  -2   1   3    11474.23    13148.66    426.10 o 
  -1   1   3    30600.31    37873.44   1515.88 o 
   0   1   3    10381.56    10158.54    278.49 o 
   1   1   3      348.54      354.40     24.93 o 
   2   1   3      414.61      548.07     41.85 o 
   3   1   3    13310.67    13064.91    493.33 o 
   4   1   3     9618.25     9390.18    363.49 o 
   5   1   3     1836.13     1756.93    102.80 o 
   6   1   3       86.74       47.12     55.77 o 
   7   1   3      321.67      328.80    115.65 o 
   8   1   3      221.61      156.38     83.78 o 
   9   1   3      179.56       72.05    189.59 o 
 -10   2   3      969.90      947.23    159.77 o 
  -9   2   3      720.55      676.65    125.49 o 
  -8   2   3     2397.44     2084.92    181.48 o 
  -7   2   3      113.15      103.12     67.24 o 
  -6   2   3     3617.34     3624.85    162.18 o 
  -5   2   3     2465.08     2506.19    116.00 o 
  -4   2   3      403.95      400.51     33.08 o 
  -3   2   3      770.56      741.58     31.78 o 
  -2   2   3      599.86      653.08     34.56 o 
  -1   2   3     7583.47     7995.08    325.73 o 
   0   2   3     5831.65     4824.63    321.91 o 
   1   2   3     3835.32     3491.32    118.80 o 
   2   2   3     4165.24     3827.78    157.65 o 
   3   2   3      116.66      105.63     40.72 o 
   4   2   3      719.41      716.93     65.69 o 
   5   2   3      420.69      393.51     59.59 o 
   6   2   3       95.63       70.39     60.29 o 
   7   2   3        2.89       28.63     70.05 o 
   8   2   3       44.61        1.79     83.71 o 
 -10   3   3        9.32      -13.81    105.66 o 
  -9   3   3      762.15      730.20    118.74 o 
  -8   3   3      591.75      501.59     93.09 o 
  -7   3   3      934.16      868.35     66.48 o 
  -6   3   3     4252.01     4363.05    190.30 o 
  -5   3   3        2.50       33.95     17.47 o 
  -4   3   3     6118.03     5998.68    174.66 o 
  -3   3   3    17636.17    18088.12    723.79 o 
  -2   3   3       33.78       79.98     15.51 o 
  -1   3   3     1420.54     1501.90     75.18 o 
   0   3   3       50.45       61.64     14.07 o 
   1   3   3       12.91       16.61     16.66 o 
   2   3   3     3105.01     3053.88    134.84 o 
   3   3   3     5805.63     5854.94    237.48 o 
   4   3   3      112.10      120.16     47.31 o 
   5   3   3     1133.42     1154.92     94.11 o 
   6   3   3       10.14        7.86     63.45 o 
   7   3   3      100.62      111.72     75.45 o 
   8   3   3      340.18      322.83     90.47 o 
 -10   4   3      548.41      538.00    123.31 o 
  -9   4   3      109.52       39.03     84.16 o 
  -8   4   3     1189.94     1167.58    135.92 o 
  -7   4   3      319.60      315.77     42.49 o 
  -6   4   3      114.04      155.84     34.20 o 
  -5   4   3      551.20      580.18     30.75 o 
  -4   4   3     3283.58     3340.33    117.45 o 
  -3   4   3     8466.77     8414.46    282.48 o 
  -2   4   3     9231.16     9371.15    315.18 o 
  -1   4   3      106.55       52.55     30.36 o 
   0   4   3      419.61      334.95     94.81 o 
   1   4   3      480.52      437.17     30.74 o 
   2   4   3      483.59      452.08     45.96 o 
   3   4   3        7.21        8.84     30.77 o 
   4   4   3      332.53      313.53     54.47 o 
   5   4   3      472.80      506.68     68.70 o 
   6   4   3      403.97      409.67     75.45 o 
   7   4   3      420.33      491.84     86.77 o 
 -10   5   3      317.68      248.78    109.90 o 
  -9   5   3      449.99      453.45    103.27 o 
  -8   5   3     2735.75     2830.64    202.60 o 
  -7   5   3      778.99      742.69     51.36 o 
  -6   5   3       76.72       73.96     22.86 o 
  -5   5   3     3472.24     3421.89    121.22 o 
  -4   5   3     5143.15     4922.82    169.29 o 
  -3   5   3      731.10      777.34     40.53 o 
  -2   5   3     1022.21      909.96     50.80 o 
  -1   5   3     1181.00     1113.24     67.88 o 
   0   5   3     8630.25     6889.96    392.28 o 
   1   5   3     1693.15     1684.77     64.45 o 
   2   5   3      537.83      595.32     42.18 o 
   3   5   3     1514.78     1484.78    136.74 o 
   4   5   3      333.32      331.48     58.32 o 
   5   5   3     2181.54     2183.56    130.72 o 
   6   5   3     1225.96     1342.26    132.37 o 
   7   5   3     1003.35     1103.36    113.60 o 
 -10   6   3      777.38      839.20    139.99 o 
  -9   6   3     1040.48     1073.87     86.63 o 
  -8   6   3        0.40        2.76     29.93 o 
  -7   6   3       33.18       45.53     27.02 o 
  -6   6   3      914.81      985.22     44.60 o 
  -5   6   3     1114.30     1113.36     51.01 o 
  -4   6   3      579.55      590.40     36.09 o 
  -3   6   3      123.56      124.83     19.54 o 
  -2   6   3       92.90       72.23     23.49 o 
  -1   6   3        2.50      -27.17     26.96 o 
   0   6   3      281.77      280.47     36.24 o 
   1   6   3      630.81      673.05     42.26 o 
   2   6   3     9490.64    10068.09    332.52 o 
   3   6   3     4495.15     4842.02    214.99 o 
   4   6   3      331.24      298.59     60.37 o 
   5   6   3      788.79      959.52     95.16 o 
   6   6   3        1.28       97.32     71.94 o 
 -10   7   3       34.88       73.31    109.26 o 
  -9   7   3       71.84      106.13     95.21 o 
  -8   7   3      131.31      178.33     51.86 o 
  -7   7   3     1786.50     1893.07    260.47 o 
  -6   7   3       13.02       14.10     19.32 o 
  -5   7   3     3162.42     2960.28    108.88 o 
  -4   7   3     1008.56      952.01     60.21 o 
  -3   7   3     2559.01     2306.92    105.25 o 
  -2   7   3     9569.94     8972.51    381.99 o 
  -1   7   3     3041.14     2775.26    138.78 o 
   0   7   3        2.42        5.52     30.51 o 
   1   7   3      140.55       84.16     36.38 o 
   2   7   3       18.70      -31.69     31.06 o 
   3   7   3       16.49       31.19     39.91 o 
   4   7   3        6.86       34.31     59.00 o 
   5   7   3       38.95       73.57     82.10 o 
 -10   8   3      193.23      314.95    127.61 o 
  -9   8   3      169.12      213.10     78.90 o 
  -8   8   3        4.99       34.76     52.97 o 
  -7   8   3        9.32      -20.52     48.13 o 
  -6   8   3      768.34      826.01    106.73 o 
  -5   8   3     2584.93     2382.69    182.44 o 
  -4   8   3     1031.70     1003.29    118.08 o 
  -3   8   3      651.52      694.32     55.37 o 
  -2   8   3     3373.53     3147.76    151.98 o 
  -1   8   3       22.80       -1.63     35.78 o 
   0   8   3      349.26      361.92     96.12 o 
   1   8   3       21.51       -1.03     31.38 o 
   2   8   3      665.17      862.49     69.29 o 
   3   8   3      766.84      877.12     73.47 o 
   4   8   3      119.07       83.76     51.10 o 
   5   8   3       38.00       33.85     56.96 o 
  -9   9   3      967.26     1207.85    278.25 o 
  -8   9   3        2.65       21.14     58.17 o 
  -7   9   3      905.01      955.18    119.28 o 
  -6   9   3      459.68      465.61     91.86 o 
  -5   9   3        0.62      -32.79     76.82 o 
  -4   9   3       36.22       71.75     79.10 o 
  -3   9   3      145.11      182.07     84.64 o 
  -2   9   3     1260.87     1121.32    134.05 o 
  -1   9   3      511.82      457.97     99.12 o 
   0   9   3      658.88      726.23     69.81 o 
   1   9   3      537.76      753.50     65.63 o 
   2   9   3        3.53        0.74     44.54 o 
   3   9   3       58.61       62.39     52.62 o 
   4   9   3       45.01       41.12     56.50 o 
  -9  10   3      428.37      459.50     79.44 o 
  -8  10   3        9.60      -77.36     62.25 o 
  -7  10   3        5.02      110.29     86.05 o 
  -6  10   3       66.40      109.74     87.73 o 
  -5  10   3     1549.44     1590.40    160.03 o 
  -4  10   3     1797.53     1663.70    165.11 o 
  -3  10   3      125.02      105.39     93.94 o 
  -2  10   3       89.59      102.86     93.82 o 
  -1  10   3        3.05       -6.45     94.07 o 
   0  10   3      130.01       83.35     73.46 o 
   1  10   3        6.39        6.78     78.70 o 
   2  10   3       21.25       30.02     85.88 o 
  -8  11   3      252.53      322.76    103.47 o 
  -7  11   3        6.73      126.72     98.07 o 
  -6  11   3      443.66      435.70    110.69 o 
  -5  11   3       24.81       89.29     99.19 o 
  -4  11   3       86.08       97.74    101.91 o 
  -3  11   3       15.92       19.62    102.52 o 
  -2  11   3      238.80      198.40    110.25 o 
  -1  11   3      554.22      392.30    120.40 o 
   0  11   3      382.36      485.23    260.60 o 
   1  11   3      220.41      399.01    102.66 o 
  -6  12   3       11.40       57.74    108.53 o 
  -5  12   3       20.20       83.33    113.92 o 
  -4  12   3      225.78      190.04    121.46 o 
  -3  12   3      618.80      515.52    132.45 o 
  -2  12   3       96.68      -18.11    119.77 o 
  -1  12   3       25.98      -87.64     79.47 o 
   1 -13   4       95.14      206.00    103.81 o 
   2 -13   4       20.38      111.26     95.53 o 
   3 -13   4       78.00      126.83     92.45 o 
   4 -13   4      266.05      283.05     93.61 o 
   0 -12   4       13.27       -2.72     92.76 o 
   1 -12   4      484.09      580.76    104.30 o 
   2 -12   4      522.83      535.36     97.45 o 
   3 -12   4       83.76      118.01     79.77 o 
   4 -12   4       14.47       64.57     78.10 o 
   5 -12   4      462.08      520.16     94.27 o 
   6 -12   4     1321.95     1472.91    147.93 o 
  -3 -11   4      321.46      502.15    118.46 o 
  -2 -11   4      154.51      218.37    102.19 o 
  -1 -11   4       77.23      139.13     89.40 o 
   0 -11   4      799.55      756.03    116.13 o 
   1 -11   4      836.67      819.67    108.68 o 
   2 -11   4     1036.61      953.25    112.01 o 
   3 -11   4       76.90      120.68     70.87 o 
   4 -11   4       33.65       65.04     69.08 o 
   5 -11   4      166.71      167.84     73.92 o 
   6 -11   4      225.88      323.67     82.21 o 
   7 -11   4       24.01       58.50     79.94 o 
  -4 -10   4      151.35      198.77    100.85 o 
  -3 -10   4      207.20      246.82     93.81 o 
  -2 -10   4      813.12     1076.78    133.70 o 
  -1 -10   4     1615.62     1605.69    144.55 o 
   0 -10   4       10.88       -0.88     67.89 o 
   1 -10   4     1271.93     1333.27    121.68 o 
   2 -10   4     1132.89     1137.07    111.28 o 
   3 -10   4      596.64      605.57     88.62 o 
   4 -10   4     2885.59     2763.63    195.16 o 
   5 -10   4      874.50      896.17    106.30 o 
   6 -10   4       13.86       51.47     67.79 o 
   7 -10   4       23.98      -10.27     71.44 o 
   8 -10   4      229.16      323.81     67.37 o 
  -5  -9   4      181.51      170.30    199.99 o 
  -4  -9   4       37.12       43.74    149.33 o 
  -3  -9   4     1063.51     1297.83    134.93 o 
  -2  -9   4      176.57      263.17     76.81 o 
  -1  -9   4       77.80      114.12     64.47 o 
   0  -9   4     1497.10     1420.76    122.83 o 
   1  -9   4     1212.98     1180.83    109.53 o 
   2  -9   4     1021.43     1060.83    101.36 o 
   3  -9   4       10.95       74.71     53.16 o 
   4  -9   4      701.95      734.64     91.43 o 
   5  -9   4       65.28      101.46     58.98 o 
   6  -9   4     1582.29     1648.24    137.37 o 
   7  -9   4      248.99      331.03     75.48 o 
   8  -9   4      694.90      819.26     84.94 o 
   9  -9   4      663.25      770.67    134.50 o 
  -6  -8   4     1008.74     1136.43    180.33 o 
  -5  -8   4      311.81       50.11    191.13 o 
  -4  -8   4     1355.66     1536.00    259.97 o 
  -3  -8   4     2242.56     2452.87    386.27 o 
  -1  -8   4     5266.40     4957.87    311.68 o 
   0  -8   4       32.76       19.56     49.81 o 
   1  -8   4     1739.95     1651.79    124.92 o 
   2  -8   4     1042.03      962.69     91.10 o 
   3  -8   4      450.78      418.69     59.17 o 
   4  -8   4     1115.00     1050.84     98.45 o 
   5  -8   4      256.89      221.08     56.42 o 
   6  -8   4      402.77      410.72     67.97 o 
   7  -8   4     1500.26     1538.81     96.65 o 
   8  -8   4      334.58      356.33     60.57 o 
   9  -8   4        1.98       -3.65     96.74 o 
  -7  -7   4       34.75       47.60     87.07 o 
  -6  -7   4        7.74       -3.23     84.39 o 
  -5  -7   4       74.24      159.10    177.81 o 
  -4  -7   4      465.94      535.30     75.13 o 
  -3  -7   4      365.82      375.09     42.47 o 
  -2  -7   4      410.71      472.56     99.62 o 
  -1  -7   4     1375.29     1415.70    110.11 o 
   0  -7   4      560.39      526.29     67.76 o 
   1  -7   4    11185.23    11213.59    669.97 o 
   2  -7   4     7969.45     7843.96    473.73 o 
   3  -7   4      721.11      827.01     81.29 o 
   4  -7   4       37.97       42.92     41.96 o 
   5  -7   4      754.62      823.83     84.32 o 
   6  -7   4      538.07      537.77     81.19 o 
   7  -7   4      380.19      555.97     56.61 o 
   8  -7   4      580.61      671.92    104.96 o 
   9  -7   4      106.18      157.42     98.89 o 
  -7  -6   4        1.69       22.23     80.80 o 
  -6  -6   4     1334.36     1282.06    251.31 o 
  -5  -6   4       49.20       41.69     61.81 o 
  -4  -6   4     2041.55     2023.86    188.57 o 
  -3  -6   4     6578.81     6002.36    205.94 o 
  -2  -6   4     2360.83     2267.98    176.69 o 
  -1  -6   4     1957.19     1962.78    134.29 o 
   0  -6   4     3430.35     3279.63    207.88 o 
   1  -6   4     1493.68     1400.92    103.78 o 
   2  -6   4      782.48      764.53     70.79 o 
   3  -6   4      410.27      351.60     46.64 o 
   4  -6   4       48.67       96.52     38.49 o 
   5  -6   4     4927.88     4667.56    289.92 o 
   6  -6   4       42.59       73.50     34.42 o 
   7  -6   4      510.87      586.86     61.55 o 
   8  -6   4       80.32      136.61     81.41 o 
   9  -6   4       29.93       43.97     91.57 o 
  -8  -5   4       26.98      -20.94     90.89 o 
  -7  -5   4     1061.53      924.57    140.98 o 
  -6  -5   4     3722.23     3244.44    222.50 o 
  -5  -5   4     4082.81     3443.58    235.47 o 
  -4  -5   4      280.86      233.49     35.75 o 
  -3  -5   4      266.23      249.46     30.96 o 
  -2  -5   4      199.39      234.27     62.15 o 
  -1  -5   4     1951.89     1989.43    132.28 o 
   0  -5   4      366.98      365.80     27.68 o 
   1  -5   4      858.55      816.90     44.29 o 
   2  -5   4     2185.38     2095.18     91.47 o 
   3  -5   4     7426.75     6568.37    275.32 o 
   4  -5   4      305.86      250.02     31.71 o 
   5  -5   4     1204.87     1144.56     65.75 o 
   6  -5   4       26.62       46.15     32.51 o 
   7  -5   4     3091.44     3349.66    156.59 o 
   8  -5   4     3520.55     3490.48    240.74 o 
   9  -5   4       34.17      -32.85     87.21 o 
  -8  -4   4       14.52      -48.37     99.84 o 
  -7  -4   4      352.24      301.38     88.13 o 
  -6  -4   4       83.22       10.92     64.57 o 
  -5  -4   4      669.33      622.50     74.15 o 
  -4  -4   4      989.09      869.88    113.34 o 
  -3  -4   4      607.79      652.17     42.80 o 
  -2  -4   4     3460.92     3350.20    210.88 o 
  -1  -4   4      856.15      751.23     61.73 o 
   0  -4   4      990.69     1108.43     41.55 o 
   1  -4   4      245.55      259.58     16.00 o 
   2  -4   4      221.50      164.35     18.40 o 
   3  -4   4     3946.85     3647.60    158.93 o 
   4  -4   4     1961.91     1816.64    122.67 o 
   5  -4   4      622.81      578.49     47.89 o 
   6  -4   4      103.90       91.47     33.08 o 
   7  -4   4     2273.17     2247.43    168.28 o 
   8  -4   4     2190.43     1933.31    162.82 o 
   9  -4   4        6.24       -3.24     86.80 o 
  -9  -3   4       42.29      -26.16    103.05 o 
  -8  -3   4       24.52       -3.58     88.23 o 
  -7  -3   4      302.34      262.78     82.89 o 
  -6  -3   4      614.90      516.53     78.59 o 
  -5  -3   4      209.25      202.71     57.74 o 
  -4  -3   4      919.98      775.21     73.86 o 
  -3  -3   4      161.54      179.24     25.89 o 
  -2  -3   4     1871.60     1809.06    248.59 o 
  -1  -3   4       61.96       55.02     24.30 o 
   0  -3   4    10949.44    10916.29    362.40 o 
   1  -3   4    18154.78    17493.85   1138.53 o 
   2  -3   4     8925.18     8884.24    370.22 o 
   3  -3   4    26761.94    25962.25   1067.74 o 
   4  -3   4     6381.38     6092.62    252.84 o 
   5  -3   4      816.12      871.96     56.81 o 
   6  -3   4      222.69      232.71     37.63 o 
   7  -3   4      467.78      386.82     78.56 o 
   8  -3   4      332.19      198.91     83.84 o 
   9  -3   4        1.35      -10.77     89.86 o 
  -9  -2   4      109.77       94.72     98.45 o 
  -8  -2   4       50.81       74.31    112.11 o 
  -7  -2   4     1340.88     1119.81    110.06 o 
  -6  -2   4     1571.21     1387.66    111.53 o 
  -5  -2   4     1833.09     1718.56    108.46 o 
  -4  -2   4     2831.91     2942.51    371.09 o 
  -3  -2   4        0.68       33.25     31.21 o 
  -2  -2   4     4022.46     3653.25    261.82 o 
  -1  -2   4    13532.82    14092.38    466.37 o 
   0  -2   4    17802.55    18812.12    760.73 o 
   2  -2   4       35.14       43.69     24.03 o 
   3  -2   4     1845.30     1652.37     76.87 o 
   4  -2   4      268.21      348.06     56.40 o 
   5  -2   4     4682.85     4759.48    204.01 o 
   6  -2   4     2047.63     1781.27    137.61 o 
   7  -2   4      425.81      471.14     84.26 o 
   8  -2   4      258.79      211.02     88.86 o 
   9  -2   4      182.65      126.32    104.60 o 
 -10  -1   4       32.26       66.71    107.52 o 
  -9  -1   4       67.85       23.29     88.07 o 
  -8  -1   4      202.89      182.94     77.19 o 
  -7  -1   4     1282.14     1085.76    105.69 o 
  -6  -1   4      101.90       29.19     50.83 o 
  -5  -1   4    20994.25    20196.18    770.27 o 
  -4  -1   4    28781.71    27209.72   1433.10 o 
  -3  -1   4     8238.00     8376.29    325.10 o 
  -2  -1   4     9244.91    10360.18    401.17 o 
  -1  -1   4        5.25       37.65      9.83 o 
   0  -1   4    14506.49    16006.30    643.11 o 
   1  -1   4     8034.80     7691.23    377.12 o 
   2  -1   4        2.39        6.14     12.74 o 
   3  -1   4      441.86      409.37     44.24 o 
   4  -1   4      287.86      248.42     46.26 o 
   5  -1   4     1029.19      992.53     96.23 o 
   6  -1   4       24.40      -13.76     57.90 o 
   7  -1   4       20.68      -17.01     72.78 o 
   8  -1   4     1899.31     1709.01    168.47 o 
   9  -1   4     1019.76     1002.24    149.46 o 
 -10   0   4     1191.52     1118.24    136.63 o 
  -9   0   4     2456.66     2122.76    147.77 o 
  -8   0   4     3300.48     2980.70    161.74 o 
  -7   0   4      110.63      173.14     55.45 o 
  -6   0   4      662.94      603.83     71.18 o 
  -5   0   4        1.47        7.33     31.14 o 
  -4   0   4        1.94       95.96     32.41 o 
  -3   0   4     2905.10     3114.04    104.51 o 
  -2   0   4     7360.60     8974.28    246.22 o 
  -1   0   4     6607.06     7500.66    303.80 o 
   0   0   4     2507.20     2461.36     85.80 o 
   1   0   4     5138.77     5352.64    218.76 o 
   2   0   4     2567.58     2370.52     83.80 o 
   3   0   4     7969.63     7858.77    349.19 o 
   4   0   4     1425.31     1389.32     79.56 o 
   5   0   4      312.44      386.37     68.24 o 
   6   0   4     1794.04     1640.43    105.75 o 
   7   0   4     1058.03      892.99     91.73 o 
   8   0   4      162.57      -16.32    195.74 o 
   9   0   4      753.13      768.90    152.46 o 
 -10   1   4      205.90      172.68    142.79 o 
  -9   1   4      917.99      884.40     95.83 o 
  -8   1   4      156.92      202.14     58.43 o 
  -7   1   4     6678.60     6349.15    262.14 o 
  -6   1   4      804.20      716.83     65.04 o 
  -5   1   4     4331.25     4361.67    177.15 o 
  -4   1   4     3850.86     3893.59    154.68 o 
  -3   1   4       48.87       71.47     10.29 o 
  -2   1   4     1782.46     1775.18     62.35 o 
  -1   1   4        3.00       32.28     13.58 o 
   0   1   4     1802.44     1751.62     54.67 o 
   1   1   4    14978.67    15847.03    495.41 o 
   2   1   4     6406.27     6483.12    209.40 o 
   3   1   4       90.59       76.43     32.05 o 
   4   1   4     4404.51     4414.11    184.36 o 
   5   1   4      962.02      854.58     78.38 o 
   6   1   4      140.11      202.00     61.89 o 
   7   1   4        1.20      -44.78     68.03 o 
   8   1   4       22.18     -117.45     78.30 o 
 -10   2   4       51.96       62.02    123.64 o 
  -9   2   4        1.11       29.38     96.48 o 
  -8   2   4      797.01      896.69    119.20 o 
  -7   2   4     1582.66     1682.12    148.72 o 
  -6   2   4     1309.74     1207.46     74.27 o 
  -5   2   4     1415.99     1550.51     78.30 o 
  -4   2   4     7246.71     7728.17    254.45 o 
  -3   2   4       69.05       78.24     12.45 o 
  -2   2   4      558.15      614.45     36.20 o 
  -1   2   4       14.76       32.46     17.14 o 
   0   2   4       76.98       88.73     14.85 o 
   1   2   4     2712.66     2537.76     91.16 o 
   2   2   4    10997.46    11005.92    349.84 o 
   3   2   4      101.08      111.30     37.04 o 
   4   2   4      551.44      578.36     57.42 o 
   5   2   4      131.59      209.28     55.77 o 
   6   2   4     1795.39     1819.22    119.07 o 
   7   2   4     2403.79     2420.70    146.78 o 
   8   2   4       10.92       -7.08     90.18 o 
 -10   3   4        3.62        9.37    107.68 o 
  -9   3   4      503.85      505.44    111.34 o 
  -8   3   4        3.19       -1.42     71.54 o 
  -7   3   4       24.80       20.41     34.38 o 
  -6   3   4      371.01      414.14     43.38 o 
  -5   3   4      339.49      319.08     27.54 o 
  -4   3   4     1403.43     1440.61     56.08 o 
  -3   3   4    12880.83    13377.93    537.70 o 
  -2   3   4     5205.98     5521.53    228.43 o 
  -1   3   4     1839.08     1969.67     95.74 o 
   0   3   4      469.45      417.12     36.57 o 
   1   3   4     2889.08     2729.73     99.53 o 
   2   3   4     2826.17     2813.91    104.94 o 
   3   3   4     2301.26     2390.31    117.14 o 
   4   3   4      511.69      543.18     59.99 o 
   5   3   4       72.49       84.23     56.05 o 
   6   3   4      619.78      603.48     78.35 o 
   7   3   4      113.12      216.71     78.17 o 
   8   3   4      366.51      415.15     94.02 o 
 -10   4   4        3.40       15.43    101.91 o 
  -9   4   4      859.81      882.73    122.09 o 
  -8   4   4      391.31      419.36     86.88 o 
  -7   4   4      448.37      464.96     49.27 o 
  -6   4   4     2308.14     2174.98     73.55 o 
  -5   4   4     5060.51     4897.44    169.39 o 
  -4   4   4     1847.54     1814.21    120.83 o 
  -3   4   4      331.33      302.47     27.41 o 
  -2   4   4     2537.23     2602.44    117.23 o 
  -1   4   4     3795.67     3261.53    321.55 o 
   0   4   4    12344.30    12615.76    562.51 o 
   1   4   4      479.77      551.46     45.54 o 
   2   4   4     4422.03     4514.04    157.85 o 
   3   4   4       19.70       55.07     34.68 o 
   4   4   4     2969.45     3077.86    149.94 o 
   5   4   4     2763.66     2804.09    145.67 o 
   6   4   4      557.61      654.70     83.27 o 
   7   4   4        3.99      101.49     77.97 o 
 -10   5   4     1330.83     1296.44    170.88 o 
  -9   5   4      288.92      271.83     50.68 o 
  -8   5   4       15.65       14.65     30.07 o 
  -7   5   4        0.33       -0.30     26.53 o 
  -6   5   4     3392.17     3346.06    110.45 o 
  -5   5   4     6837.37     6595.15    225.36 o 
  -4   5   4       57.58       70.44     17.78 o 
  -3   5   4      526.31      598.71     39.89 o 
  -2   5   4     1037.45      957.52     53.77 o 
  -1   5   4      191.42       65.66     60.04 o 
   0   5   4       72.12       73.39     32.71 o 
   1   5   4     3178.56     3226.97    120.22 o 
   2   5   4     4561.42     5021.33    209.86 o 
   3   5   4     1534.35     1631.82    111.24 o 
   4   5   4        9.76       59.97     53.69 o 
   5   5   4        5.39       83.66     63.23 o 
   6   5   4      114.77      210.03     74.52 o 
   7   5   4      115.34      146.10     82.63 o 
 -10   6   4       18.43       39.34    103.69 o 
  -9   6   4      253.80      205.01     77.05 o 
  -8   6   4     1263.46     1301.35     85.16 o 
  -7   6   4       33.77       45.05     28.44 o 
  -6   6   4     3489.18     3527.87    149.99 o 
  -5   6   4     5053.34     4748.43    166.11 o 
  -4   6   4      629.66      621.62     39.34 o 
  -3   6   4     7948.49     7231.35    249.61 o 
  -2   6   4     2548.56     2146.46    111.43 o 
  -1   6   4       67.09       24.10     32.23 o 
   0   6   4      140.95      131.85     26.02 o 
   1   6   4      312.43      373.84     33.86 o 
   2   6   4       90.29      104.36     33.15 o 
   3   6   4       70.01      100.17     39.20 o 
   4   6   4       68.30       61.63     43.96 o 
   5   6   4       22.33       60.92     65.10 o 
   6   6   4       39.11       44.70     72.84 o 
 -10   7   4     1121.23     1529.63    195.81 o 
  -9   7   4      512.29      576.72    127.51 o 
  -8   7   4       56.98      137.24     52.98 o 
  -7   7   4      376.57      353.99     38.64 o 
  -6   7   4      704.45      657.93     43.23 o 
  -5   7   4      190.26      158.56     23.45 o 
  -4   7   4       44.72       62.28     22.20 o 
  -3   7   4      628.29      589.32     43.15 o 
  -2   7   4      278.51      191.95     41.06 o 
  -1   7   4        6.69        1.10     33.30 o 
   0   7   4       62.13       64.69     29.57 o 
   1   7   4      684.29      718.13     49.62 o 
   2   7   4     1763.42     1930.58     94.58 o 
   3   7   4      550.09      541.58     52.80 o 
   4   7   4       44.88       36.33     58.91 o 
   5   7   4      444.13      387.17     61.61 o 
 -10   8   4     1006.95     1508.82    200.96 o 
  -9   8   4        6.15        5.24     57.46 o 
  -8   8   4     1172.32     1135.03    125.24 o 
  -7   8   4      858.29      993.23    192.09 o 
  -6   8   4      119.56      155.37     80.56 o 
  -5   8   4      120.32      106.18     80.55 o 
  -4   8   4      548.85      578.26     44.97 o 
  -3   8   4     2187.11     2119.37    147.29 o 
  -2   8   4      379.69      261.74     47.51 o 
  -1   8   4     1208.20     1181.21    124.99 o 
   0   8   4     1708.16     2013.19    100.92 o 
   1   8   4      688.08      807.02     79.62 o 
   2   8   4       26.56      -21.28     49.94 o 
   3   8   4      140.45      166.75     49.02 o 
   4   8   4        2.76       32.71     51.48 o 
  -9   9   4       17.55       37.77     64.79 o 
  -8   9   4       10.15       29.06     60.58 o 
  -7   9   4       30.28      117.68     84.10 o 
  -6   9   4     1663.38     1686.90    165.30 o 
  -5   9   4     2907.17     2791.10    220.92 o 
  -4   9   4      667.74      636.57    111.97 o 
  -3   9   4       74.21      149.55     95.74 o 
  -2   9   4      106.30       87.55     95.97 o 
  -1   9   4       17.68      -49.99     44.29 o 
   0   9   4       44.36       38.14     39.10 o 
   1   9   4        4.61      -35.39     57.14 o 
   2   9   4      121.89      164.78     50.38 o 
   3   9   4      762.98     1040.33     85.07 o 
  -8  10   4      178.92      254.63     98.04 o 
  -7  10   4      398.56      423.32    104.46 o 
  -6  10   4        6.54       63.56     95.83 o 
  -5  10   4       15.87       13.00     96.57 o 
  -4  10   4      461.77      406.64    112.41 o 
  -3  10   4       12.52      -23.81    102.41 o 
  -2  10   4      377.92      404.14    118.21 o 
  -1  10   4      658.22      451.55    121.85 o 
   0  10   4      155.24       50.27    110.77 o 
   1  10   4       11.43        9.29     80.80 o 
   2  10   4       31.79       60.41     84.05 o 
  -7  11   4        2.39       68.46    105.54 o 
  -6  11   4        2.28       12.86    106.41 o 
  -5  11   4       84.13       57.59    110.63 o 
  -4  11   4      357.78      321.69    123.20 o 
  -3  11   4       39.35       -5.15    113.47 o 
  -2  11   4       49.55       48.59    117.78 o 
  -1  11   4        7.94     -110.34     73.56 o 
   0  11   4      194.25      183.47    228.76 o 
  -5  12   4        0.13      -14.84    122.42 o 
  -4  12   4      102.22       29.45    129.94 o 
  -3  12   4       33.03      -69.73    127.29 o 
  -2  12   4        3.21     -155.82    130.18 o 
   2 -13   5       12.28       24.67     93.76 o 
   3 -13   5        8.70       40.07     89.47 o 
   4 -13   5      418.60      456.48    101.93 o 
   0 -12   5     1151.31     1260.05    148.23 o 
   1 -12   5     1585.68     1696.56    160.88 o 
   2 -12   5      487.13      481.93     94.73 o 
   3 -12   5        7.20       67.09     79.13 o 
   4 -12   5      189.82      290.79     86.78 o 
   5 -12   5       12.86       84.17     80.63 o 
   6 -12   5        5.14       10.75     82.53 o 
  -3 -11   5      699.54      910.74    135.59 o 
  -2 -11   5     1018.60     1313.28    159.32 o 
  -1 -11   5       72.87      113.01     88.74 o 
   0 -11   5      673.55      741.30    104.78 o 
   1 -11   5     1168.73     1212.07    128.38 o 
   2 -11   5       73.21       90.17     71.55 o 
   3 -11   5     1541.53     1461.31    132.74 o 
   4 -11   5      294.03      277.69     76.66 o 
   5 -11   5      300.40      295.27     78.96 o 
   6 -11   5       61.51      154.26     79.10 o 
   7 -11   5      379.61      471.59     94.22 o 
  -4 -10   5      424.62      633.50    119.31 o 
  -3 -10   5      266.00      353.67    101.61 o 
  -2 -10   5       12.85       25.60     57.11 o 
  -1 -10   5       94.06      138.41     77.37 o 
   0 -10   5        6.80       38.95     68.89 o 
   1 -10   5       38.30       71.50     65.94 o 
   2 -10   5       46.62       83.50     63.11 o 
   3 -10   5      193.64      180.08     65.19 o 
   4 -10   5       84.25       91.04     63.13 o 
   5 -10   5      549.38      617.54     94.27 o 
   6 -10   5       92.85      157.80     72.36 o 
   7 -10   5       27.70       53.10     74.07 o 
   8 -10   5      176.74      264.40     66.43 o 
  -5  -9   5       50.45       31.92     85.42 o 
  -4  -9   5      240.47      221.55    123.76 o 
  -3  -9   5      160.16      163.89     82.78 o 
  -2  -9   5     1182.28     1163.04    118.07 o 
  -1  -9   5        9.75       58.00     64.45 o 
   0  -9   5      295.89      348.47     69.39 o 
   1  -9   5      638.42      647.60     86.43 o 
   2  -9   5      127.35      154.67     57.09 o 
   3  -9   5      650.51      536.67     83.72 o 
   4  -9   5       90.39       69.40     56.87 o 
   5  -9   5      120.68       87.53     60.24 o 
   6  -9   5     1504.82     1520.13    133.59 o 
   7  -9   5     2412.37     2488.23    183.76 o 
   8  -9   5      147.77      138.34     60.70 o 
  -6  -8   5      425.43      430.24    194.90 o 
  -5  -8   5      106.64      103.08     78.01 o 
  -4  -8   5        2.80       26.58     68.38 o 
  -3  -8   5        2.83       22.55     58.60 o 
  -2  -8   5       29.51        8.66     56.55 o 
  -1  -8   5      186.60      103.76     57.42 o 
   0  -8   5      107.38      121.20     53.14 o 
   1  -8   5     4643.46     4331.87    274.21 o 
   2  -8   5     2307.23     2554.43    174.81 o 
   3  -8   5     1709.11     1596.68    123.18 o 
   4  -8   5      953.78      940.77     95.67 o 
   5  -8   5      440.63      416.09     66.40 o 
   6  -8   5       29.02       73.63     58.52 o 
   7  -8   5      430.12      532.86     60.30 o 
   8  -8   5      174.84      264.67     61.01 o 
   9  -8   5     1240.31     1586.73    175.92 o 
  -7  -7   5      232.60      183.22     88.50 o 
  -6  -7   5      106.78      184.41     79.20 o 
  -5  -7   5       69.57       95.05     99.46 o 
  -4  -7   5     3285.84     3150.96    271.35 o 
  -3  -7   5      410.72      437.94     44.87 o 
  -2  -7   5     1823.80     1735.35    130.18 o 
  -1  -7   5     5032.00     5002.50    311.24 o 
   0  -7   5     6549.58     6334.01    387.10 o 
   1  -7   5       36.04       47.62     43.23 o 
   2  -7   5     3340.97     3150.26    204.39 o 
   3  -7   5       35.33       47.14     42.33 o 
   4  -7   5     2006.95     1807.41    133.02 o 
   5  -7   5     1773.97     1614.00    125.84 o 
   6  -7   5      113.26      109.31     54.67 o 
   7  -7   5      429.15      497.76     57.12 o 
   8  -7   5        3.52       -8.68     78.42 o 
   9  -7   5      128.03      147.93    101.96 o 
  -7  -6   5      678.82      502.66     95.26 o 
  -6  -6   5     2107.77     1752.79    195.92 o 
  -5  -6   5     1275.17     1206.60    104.16 o 
  -4  -6   5      200.22      198.87     59.03 o 
  -3  -6   5      112.98      132.61     33.11 o 
  -2  -6   5       33.97       97.59     36.00 o 
  -1  -6   5        0.33       21.11     39.63 o 
   0  -6   5       79.68       77.00     18.95 o 
   1  -6   5      646.94      660.17     43.65 o 
   2  -6   5     2994.53     2845.33    183.73 o 
   3  -6   5       48.67       70.55     37.95 o 
   4  -6   5     3413.88     3146.52    203.06 o 
   5  -6   5     1026.73      840.37     86.23 o 
   6  -6   5     2381.66     2571.73    124.72 o 
   7  -6   5     7227.68     7536.90    320.64 o 
   8  -6   5      172.07      184.28     84.82 o 
   9  -6   5      666.24      749.79    121.63 o 
  -8  -5   5      180.75      131.15     95.82 o 
  -7  -5   5      294.30      239.21     85.53 o 
  -6  -5   5      205.85      192.84     71.69 o 
  -5  -5   5     1445.12     1387.58    149.72 o 
  -4  -5   5        1.72        0.37     32.35 o 
  -3  -5   5     2662.53     2389.03     95.80 o 
  -2  -5   5      142.55      173.96     32.70 o 
  -1  -5   5     4361.23     4314.48    266.43 o 
   0  -5   5     3310.97     3347.06    114.92 o 
   1  -5   5       82.37       76.89     22.56 o 
   2  -5   5     8117.49     7664.27    318.62 o 
   3  -5   5     2471.32     2216.25    101.93 o 
   4  -5   5      620.85      556.65     48.50 o 
   5  -5   5        2.15      -14.42     23.92 o 
   6  -5   5     2480.88     2437.48    118.87 o 
   7  -5   5     1876.07     1810.77    149.16 o 
   8  -5   5      440.08      446.30     93.67 o 
   9  -5   5      168.34       95.25     95.72 o 
  -8  -4   5       24.53       46.82    117.43 o 
  -7  -4   5       48.20        5.21     78.66 o 
  -6  -4   5       92.39       40.41     66.95 o 
  -5  -4   5      292.45      256.47     63.45 o 
  -4  -4   5     1658.02     1539.55    138.58 o 
  -3  -4   5     2746.04     2429.37    170.16 o 
  -2  -4   5        7.92       20.14     39.70 o 
  -1  -4   5    12499.76    12647.32    420.04 o 
   0  -4   5     7741.88     7618.74    254.72 o 
   1  -4   5     6168.42     6188.21    208.85 o 
   2  -4   5    15027.32    13793.73    569.89 o 
   3  -4   5     4715.77     4584.89    198.51 o 
   4  -4   5      493.72      522.74     48.13 o 
   5  -4   5       47.59       32.97     29.30 o 
   6  -4   5     1562.38     1628.01     89.90 o 
   7  -4   5     1305.46     1257.36    124.09 o 
   8  -4   5        8.06       58.51     78.53 o 
   9  -4   5        0.24      -24.07     89.82 o 
  -9  -3   5      324.37      254.99    109.96 o 
  -8  -3   5     2793.47     2439.61    171.12 o 
  -7  -3   5     1212.43      974.75    102.71 o 
  -6  -3   5     1030.57      917.42     90.16 o 
  -5  -3   5     4267.68     3993.84    186.87 o 
  -4  -3   5      253.61      220.96     90.46 o 
  -3  -3   5     5003.20     4464.67    574.85 o 
  -2  -3   5     6654.33     6555.69    219.98 o 
  -1  -3   5     5606.14     5558.20    229.49 o 
   0  -3   5     4689.93     4567.43    154.97 o 
   1  -3   5     1952.03     1737.43     86.34 o 
   2  -3   5     2210.90     2339.37    108.00 o 
   3  -3   5      387.77      441.67     42.85 o 
   4  -3   5     4554.79     4325.28    151.64 o 
   5  -3   5      557.06      654.44     55.52 o 
   6  -3   5       52.16       44.71     36.97 o 
   7  -3   5       41.66       29.54     68.35 o 
   8  -3   5        1.11      -13.86     77.99 o 
   9  -3   5       72.59       59.47     97.37 o 
  -9  -2   5      277.82      210.28    100.18 o 
  -8  -2   5     1032.37     1035.90    110.72 o 
  -7  -2   5        8.66        3.74     75.48 o 
  -6  -2   5     7518.53     7013.33    295.27 o 
  -5  -2   5     9341.24     8688.05    346.94 o 
  -4  -2   5     1988.08     1879.26    101.30 o 
  -3  -2   5     1768.54     1937.96     75.21 o 
  -2  -2   5     3988.26     4243.91    249.19 o 
  -1  -2   5    14043.92    13752.83    501.81 o 
   0  -2   5     7761.55     7739.06    258.99 o 
   1  -2   5       95.62      119.35     18.00 o 
   2  -2   5     1046.26     1020.14     59.10 o 
   3  -2   5     1074.28     1010.86     47.68 o 
   4  -2   5     1319.04     1312.94     70.76 o 
   5  -2   5      383.94      362.49     40.18 o 
   6  -2   5      841.67      822.53     98.80 o 
   7  -2   5      513.18      504.73     88.63 o 
   8  -2   5     2194.57     2125.88    180.07 o 
   9  -2   5     1150.47     1064.31    156.21 o 
 -10  -1   5     1099.22     1019.52    129.70 o 
  -9  -1   5     1219.80     1062.40    114.35 o 
  -8  -1   5      223.71      205.57     75.27 o 
  -7  -1   5      187.73      149.03     62.71 o 
  -6  -1   5      652.65      639.57     66.41 o 
  -5  -1   5     1745.11     2080.79    109.48 o 
  -4  -1   5     1007.90     1807.27    170.16 o 
  -3  -1   5     1130.67     1308.03     53.99 o 
  -2  -1   5      734.25      846.47     32.34 o 
  -1  -1   5      302.88      346.30     27.17 o 
   0  -1   5     1995.49     2239.26    100.41 o 
   1  -1   5      567.48      612.18     65.48 o 
   2  -1   5     1015.37      992.61     54.82 o 
   3  -1   5     1059.07     1089.51     62.86 o 
   4  -1   5      957.14     1152.55     94.88 o 
   5  -1   5     2097.25     2164.02    152.05 o 
   6  -1   5     2300.37     2161.58    162.40 o 
   7  -1   5        7.20      -59.98     73.63 o 
   8  -1   5     1231.63     1105.59    148.01 o 
   9  -1   5      506.52      478.12    130.58 o 
 -10   0   5      254.57      206.88     94.70 o 
  -9   0   5        4.54      -55.80     72.95 o 
  -8   0   5     2225.58     2177.46    134.80 o 
  -7   0   5      706.10      633.75     67.62 o 
  -6   0   5       31.23       59.53     40.12 o 
  -5   0   5     5300.44     5216.04    174.79 o 
  -4   0   5       47.11       69.45     17.72 o 
  -3   0   5       93.41      115.72     12.71 o 
  -2   0   5     2225.49     2306.55     67.22 o 
  -1   0   5     2876.59     3274.36    138.84 o 
   0   0   5     4708.82     4754.52    160.05 o 
   1   0   5    14663.09    14629.06    583.85 o 
   2   0   5     1150.28     1159.36     62.63 o 
   3   0   5     3185.48     3194.50    112.99 o 
   4   0   5     2372.98     2395.92    113.18 o 
   5   0   5      123.49      142.25     48.21 o 
   6   0   5      143.78       57.71    100.76 o 
   7   0   5        4.85      -30.24     86.63 o 
   8   0   5      136.49       98.20    107.78 o 
 -10   1   5       35.49       34.92    135.53 o 
  -9   1   5       90.57      161.49     65.75 o 
  -8   1   5      632.04      805.23    102.30 o 
  -7   1   5     6270.31     6291.54    257.74 o 
  -6   1   5      355.13      418.46     51.34 o 
  -5   1   5      294.24      346.66     32.12 o 
  -4   1   5     2314.08     2657.50     79.27 o 
  -3   1   5      209.58      329.67     20.42 o 
  -2   1   5      224.99      303.27     28.62 o 
  -1   1   5      120.60      144.05     20.70 o 
   0   1   5     2384.45     2443.50    102.99 o 
   1   1   5    12751.23    13516.37    424.52 o 
   2   1   5     1385.23     1418.82     65.88 o 
   3   1   5      122.65      133.87     26.26 o 
   4   1   5      322.10      305.43     46.98 o 
   5   1   5     4322.65     4442.06    193.09 o 
   6   1   5     5175.22     5382.62    233.51 o 
   7   1   5      118.91       22.41     92.42 o 
   8   1   5      432.46      426.80    221.84 o 
 -10   2   5        2.49      -45.91    121.63 o 
  -9   2   5      214.77      145.40    104.21 o 
  -8   2   5      361.39      435.39     99.51 o 
  -7   2   5      882.66      848.46     70.52 o 
  -6   2   5     1946.46     1943.89     96.67 o 
  -5   2   5     1332.49     1405.94     58.87 o 
  -4   2   5    14434.12    15424.71    501.51 o 
  -3   2   5     8070.65     8665.27    283.69 o 
  -2   2   5      909.31     1033.62     50.83 o 
  -1   2   5      749.60      799.46     54.97 o 
   0   2   5     4012.71     3592.11    137.31 o 
   1   2   5    17483.90    19328.08    606.77 o 
   2   2   5     5704.23     5883.96    194.44 o 
   3   2   5      627.97      676.35     50.61 o 
   4   2   5      120.46      176.88     48.33 o 
   5   2   5      200.36      233.37     57.76 o 
   6   2   5      364.26      416.80     72.69 o 
   7   2   5       77.72       70.80     76.28 o 
   8   2   5      353.46      356.80     92.96 o 
 -10   3   5       22.90      -44.97    109.13 o 
  -9   3   5      452.23      460.86    109.23 o 
  -8   3   5      376.08      413.35     90.02 o 
  -7   3   5      815.71      831.70     70.02 o 
  -6   3   5     1613.74     1575.01     79.13 o 
  -5   3   5      656.96      683.18     39.01 o 
  -4   3   5       45.00       66.93     16.04 o 
  -3   3   5     4202.80     4106.64    138.65 o 
  -2   3   5    17739.83    18311.89    923.13 o 
  -1   3   5    22236.84    23573.52    742.29 o 
   0   3   5     7831.21     7674.31    453.85 o 
   1   3   5     4544.19     4944.37    190.46 o 
   2   3   5      774.55      925.22     55.96 o 
   3   3   5     3253.14     3478.85    144.16 o 
   4   3   5     1541.97     1691.86    157.55 o 
   5   3   5      180.13      190.71     60.78 o 
   6   3   5       84.81      206.62     69.71 o 
   7   3   5      453.72      557.30     88.57 o 
 -10   4   5      159.00      136.31    108.52 o 
  -9   4   5      645.98      636.01     72.62 o 
  -8   4   5       60.81       32.22     30.92 o 
  -7   4   5     5160.30     5018.66    232.05 o 
  -6   4   5     7115.06     6998.55    206.16 o 
  -5   4   5      653.35      658.75     38.79 o 
  -4   4   5     1147.54     1209.53     59.17 o 
  -3   4   5     1720.34     1772.87     84.80 o 
  -2   4   5      346.30      382.95     53.19 o 
  -1   4   5      225.40      177.68     34.34 o 
   0   4   5      953.18      978.01     72.16 o 
   1   4   5     1180.91     1326.90     63.22 o 
   2   4   5      865.87      946.07     58.67 o 
   3   4   5       35.81       37.97     34.37 o 
   4   4   5       11.78       21.21     39.77 o 
   5   4   5      143.21      222.74     65.26 o 
   6   4   5      112.61      228.63     73.84 o 
   7   4   5       63.69       53.70     78.49 o 
 -10   5   5      494.84      531.76     70.09 o 
  -9   5   5     1091.43     1058.67     86.59 o 
  -8   5   5       56.30       63.44     32.45 o 
  -7   5   5     2571.58     2409.18     83.29 o 
  -6   5   5     4724.98     4795.19    207.35 o 
  -5   5   5       47.63       52.00     29.44 o 
  -4   5   5     1400.95     1355.65     69.69 o 
  -3   5   5     1816.60     1841.03     91.33 o 
  -2   5   5      620.83      487.84     68.71 o 
  -1   5   5      395.61      290.04     43.64 o 
   0   5   5      559.10      665.06     49.45 o 
   1   5   5      902.11     1018.13     57.46 o 
   2   5   5       25.78       62.54     50.76 o 
   3   5   5      336.55      401.85     60.52 o 
   4   5   5        2.65       -8.09     42.62 o 
   5   5   5       22.09       70.60     49.70 o 
   6   5   5      745.22      867.83    111.93 o 
 -10   6   5      526.83      592.90    137.13 o 
  -9   6   5        7.72        7.24     46.34 o 
  -8   6   5       43.77       62.75     40.86 o 
  -7   6   5       63.98       66.32     19.29 o 
  -6   6   5       55.49       62.21     21.94 o 
  -5   6   5      253.09      234.51     25.93 o 
  -4   6   5      283.03      287.71     43.18 o 
  -3   6   5      759.03      709.46     51.61 o 
  -2   6   5      165.61      135.39     34.39 o 
  -1   6   5      275.99      207.35     66.65 o 
   0   6   5      218.04      236.92     45.18 o 
   1   6   5     1208.39     1373.15     97.85 o 
   2   6   5     1598.77     1702.48     84.79 o 
   3   6   5      802.80      824.35     62.87 o 
   4   6   5      830.41      834.19     79.60 o 
   5   6   5       52.20       70.18     53.55 o 
  -9   7   5      569.58      708.98    215.05 o 
  -8   7   5      536.74      606.66     94.88 o 
  -7   7   5       77.11       18.74     16.56 o 
  -6   7   5      320.29      309.41     28.07 o 
  -5   7   5      541.05      524.85     43.43 o 
  -4   7   5     1243.65     1178.09     89.38 o 
  -3   7   5      617.86      526.83     45.77 o 
  -2   7   5      418.87      302.21     47.81 o 
  -1   7   5     3063.83     3052.75    420.28 o 
   0   7   5     5273.68     6094.44    245.46 o 
   1   7   5      815.69      859.36     56.95 o 
   2   7   5      232.31      250.16     43.00 o 
   3   7   5      369.61      372.54     50.13 o 
   4   7   5       61.21       77.31     50.86 o 
   5   7   5      399.39      332.73     62.33 o 
  -9   8   5       55.30       21.83     76.63 o 
  -8   8   5       21.57      107.02     80.48 o 
  -7   8   5      165.27      217.00     88.07 o 
  -6   8   5     1863.54     2198.37    193.50 o 
  -5   8   5     2251.31     2224.80     94.86 o 
  -4   8   5     1224.91     1266.71     87.09 o 
  -3   8   5      284.43      253.17     47.28 o 
  -2   8   5       47.49      -60.37     40.25 o 
  -1   8   5        0.54      -40.16     41.54 o 
   0   8   5      200.91      236.42     40.56 o 
   1   8   5       14.34       17.84     45.73 o 
   2   8   5     1442.07     1746.09    102.65 o 
   3   8   5      369.60      457.97     56.50 o 
   4   8   5        0.19       14.85     54.83 o 
  -9   9   5       96.37      171.43     89.81 o 
  -8   9   5      544.98      620.84    109.70 o 
  -7   9   5     1090.97     1105.94    144.70 o 
  -6   9   5       10.80       25.98     96.89 o 
  -5   9   5     1663.80     1541.62    176.89 o 
  -4   9   5      208.84      233.96    110.97 o 
  -3   9   5      411.49      370.07    117.25 o 
  -2   9   5      949.25      755.66    135.79 o 
  -1   9   5       20.93      -41.24     37.11 o 
   0   9   5      113.49       86.65     43.02 o 
   1   9   5        3.76      -13.71     47.49 o 
   2   9   5       59.74      103.28     53.20 o 
   3   9   5      255.74      325.89     60.81 o 
  -8  10   5        0.66       97.01    101.49 o 
  -7  10   5       35.80       64.86    104.09 o 
  -6  10   5       15.32      108.17    108.09 o 
  -5  10   5       92.05       60.19    109.80 o 
  -4  10   5        0.10      -38.34    111.05 o 
  -3  10   5      281.67      259.68    125.92 o 
  -2  10   5      307.10      139.68    125.52 o 
  -1  10   5      305.90      124.86    125.67 o 
   0  10   5      558.41      200.88    132.60 o 
  -7  11   5      434.75      542.90    134.34 o 
  -6  11   5        2.01      -24.15    119.43 o 
  -5  11   5      233.81      269.22    131.30 o 
  -4  11   5       60.71      -11.98    124.78 o 
  -3  11   5        2.34      -86.12    129.09 o 
  -2  11   5      202.63       32.63    135.68 o 
  -1  11   5      279.10      -38.34    136.18 o 
  -1 -12   6      118.85      178.75    105.79 o 
   0 -12   6      279.94      381.17    104.54 o 
   1 -12   6        2.13        6.26     85.92 o 
   2 -12   6      321.59      385.12     93.74 o 
   3 -12   6        1.83       14.82     80.18 o 
   4 -12   6      253.68      325.47     88.80 o 
   5 -12   6      121.87      184.26     85.10 o 
   6 -12   6      154.80      226.39     90.07 o 
  -3 -11   6       64.44      111.01    109.57 o 
  -2 -11   6        1.60      -15.42     97.99 o 
  -1 -11   6      171.24      142.63     90.89 o 
   0 -11   6      206.43      246.33     88.55 o 
   1 -11   6        8.12       55.48     76.73 o 
   2 -11   6        1.00       92.79     74.20 o 
   3 -11   6       80.24      132.15     74.08 o 
   4 -11   6       58.77       99.62     71.95 o 
   5 -11   6      169.79      229.14     79.39 o 
   6 -11   6      252.64      361.93     87.53 o 
   7 -11   6       44.22      127.66     85.89 o 
  -4 -10   6      177.70      342.86    110.62 o 
  -3 -10   6      856.70     1207.78    150.93 o 
  -2 -10   6      690.96      885.96     95.55 o 
  -1 -10   6       52.50       88.32     77.70 o 
   0 -10   6      345.85      509.44     86.54 o 
   1 -10   6      106.63      137.62     69.52 o 
   2 -10   6      141.30      134.64     67.17 o 
   3 -10   6       73.02      100.27     64.87 o 
   4 -10   6       58.88       36.71     64.12 o 
   5 -10   6     1782.79     1734.82    144.30 o 
   6 -10   6     3630.65     3728.26    253.83 o 
   7 -10   6      367.62      405.06     90.63 o 
   8 -10   6      104.24      181.18     67.86 o 
  -5  -9   6        9.18       -5.57    106.57 o 
  -4  -9   6       77.33      162.69     91.90 o 
  -3  -9   6        2.01       28.20     79.73 o 
  -2  -9   6      168.99      135.03     73.56 o 
  -1  -9   6       77.15       71.45     66.58 o 
   0  -9   6     2360.86     2213.54    163.15 o 
   1  -9   6     2136.42     2291.17    166.03 o 
   2  -9   6     2876.13     2854.50    196.72 o 
   3  -9   6      400.73      451.73     69.68 o 
   4  -9   6      453.46      450.81     71.88 o 
   5  -9   6        0.67       49.48     61.64 o 
   6  -9   6       29.72      114.63     67.80 o 
   7  -9   6      205.28      173.96     78.61 o 
   8  -9   6      582.15      637.86     76.23 o 
  -6  -8   6       38.01       -3.80     82.03 o 
  -5  -8   6      159.18      237.62     82.33 o 
  -4  -8   6       19.52       10.87     68.12 o 
  -3  -8   6      464.75      479.97     57.03 o 
  -2  -8   6     2993.26     2759.71    193.02 o 
  -1  -8   6     4963.30     4856.22    307.22 o 
   0  -8   6      224.32      252.08     61.23 o 
   1  -8   6     1015.50      924.29     93.16 o 
   2  -8   6       37.15       44.13     49.78 o 
   3  -8   6     2740.49     2811.66    189.58 o 
   4  -8   6     2685.29     2643.21    182.98 o 
   5  -8   6      141.87      171.35     60.34 o 
   6  -8   6     1606.37     1633.55    138.34 o 
   7  -8   6      269.78      257.14     55.21 o 
   8  -8   6      274.13      310.70     96.99 o 
  -7  -7   6      526.04      470.48    101.31 o 
  -6  -7   6     1778.91     1735.69    140.95 o 
  -5  -7   6      727.62      683.05     87.56 o 
  -4  -7   6       55.10       34.74     59.56 o 
  -3  -7   6      227.81      274.69     41.41 o 
  -2  -7   6      298.82      282.75     59.37 o 
  -1  -7   6        8.24        1.81     21.43 o 
   0  -7   6      961.67      922.92     91.71 o 
   1  -7   6       16.03       30.31     45.59 o 
   2  -7   6      393.34      352.60     55.92 o 
   3  -7   6     2438.13     2179.02    151.98 o 
   4  -7   6     1029.79      936.67     93.95 o 
   5  -7   6     1100.94     1198.75    109.39 o 
   6  -7   6     3578.37     3870.28    185.86 o 
   7  -7   6      294.53      402.89     56.74 o 
   8  -7   6      437.38      432.46     99.50 o 
   9  -7   6      278.43      261.37    107.49 o 
  -7  -6   6      104.64       50.21     80.73 o 
  -6  -6   6      762.97      758.05     92.72 o 
  -5  -6   6       13.45       20.27     61.61 o 
  -4  -6   6     2206.10     2101.64    123.70 o 
  -3  -6   6      251.06      236.13     37.39 o 
  -2  -6   6     2135.06     2081.73    147.61 o 
  -1  -6   6    16601.58    16637.85    677.68 o 
   0  -6   6      211.03      192.82     25.13 o 
   1  -6   6     3789.52     3513.65    122.50 o 
   2  -6   6     2595.94     2381.46    105.80 o 
   3  -6   6       78.65      113.68     43.53 o 
   4  -6   6      222.26      252.99     51.69 o 
   5  -6   6        1.13        2.53     47.04 o 
   6  -6   6        8.09       41.88     39.65 o 
   7  -6   6     1143.06     1205.68     86.94 o 
   8  -6   6      286.93      333.15     93.01 o 
   9  -6   6      117.90      123.96    100.24 o 
  -8  -5   6      130.34      160.83     97.05 o 
  -7  -5   6      179.82      117.25     81.66 o 
  -6  -5   6     2077.19     1772.89    130.36 o 
  -5  -5   6     2015.25     1719.13    185.79 o 
  -4  -5   6     2214.13     1860.42    242.11 o 
  -3  -5   6      187.14      124.09     26.54 o 
  -2  -5   6     2224.98     2065.55    143.19 o 
  -1  -5   6     4362.29     4281.42    146.93 o 
   0  -5   6        8.62       23.64     12.27 o 
   1  -5   6     8177.05     7977.53    268.47 o 
   2  -5   6     3672.58     3590.84    155.21 o 
   3  -5   6       53.49       65.12     25.26 o 
   4  -5   6        7.34       16.31     29.13 o 
   5  -5   6     3214.77     3136.69    118.25 o 
   6  -5   6     2372.02     2403.40     99.29 o 
   7  -5   6        0.07       31.86     69.18 o 
   8  -5   6       24.71      -32.85     80.09 o 
   9  -5   6      271.33      201.84    101.09 o 
  -8  -4   6     2435.41     2209.65    167.88 o 
  -7  -4   6       40.27       86.11     79.82 o 
  -6  -4   6     3816.74     3127.17    168.91 o 
  -5  -4   6       49.55       23.72     64.36 o 
  -4  -4   6     2533.74     2312.97    256.07 o 
  -3  -4   6     2539.42     2307.44    447.72 o 
  -2  -4   6      271.77      332.19     40.83 o 
  -1  -4   6      663.42      628.01     32.49 o 
   0  -4   6     5782.14     5637.67    190.99 o 
   1  -4   6     4286.81     3998.08    139.18 o 
   2  -4   6        1.83       20.28     22.33 o 
   3  -4   6     1274.15     1259.32     72.25 o 
   4  -4   6     1614.91     1640.47     69.75 o 
   5  -4   6     6542.69     6161.68    269.21 o 
   6  -4   6      113.20      110.83     32.90 o 
   7  -4   6       54.55      -13.72     68.06 o 
   8  -4   6      132.49       32.88     81.70 o 
   9  -4   6       35.32      109.14     98.19 o 
  -9  -3   6      142.56      120.94    104.66 o 
  -8  -3   6       15.11      -50.48     84.74 o 
  -7  -3   6      643.13      609.77     91.41 o 
  -6  -3   6     2287.99     2156.88    135.83 o 
  -5  -3   6     1868.58     1515.80    105.48 o 
  -4  -3   6       45.69       34.95     54.84 o 
  -3  -3   6      124.93      148.61     34.70 o 
  -2  -3   6     5180.10     4920.93    246.50 o 
  -1  -3   6    11325.04    11367.33    378.27 o 
   0  -3   6      904.28      967.35     64.80 o 
   1  -3   6      122.79      133.58     18.94 o 
   2  -3   6     1853.06     1146.23     92.05 o 
   3  -3   6     1158.90     1079.59     59.67 o 
   4  -3   6     2155.66     2055.56     83.24 o 
   5  -3   6     4017.29     3812.31    139.88 o 
   6  -3   6       43.12       59.92     42.16 o 
   7  -3   6     3478.23     3708.35    245.06 o 
   8  -3   6     1957.82     1934.89    168.30 o 
   9  -3   6        0.93       -8.87     99.18 o 
  -9  -2   6      156.39      146.52     95.85 o 
  -8  -2   6       65.78       39.83     78.88 o 
  -7  -2   6     1514.20     1421.17    119.43 o 
  -6  -2   6     1773.71     1928.77    218.87 o 
  -4  -2   6      193.16      247.33     45.29 o 
  -3  -2   6     4311.96     4581.41    133.13 o 
  -2  -2   6     1941.86     2202.99     78.47 o 
  -1  -2   6     2182.33     2308.19    100.10 o 
   0  -2   6     8548.42     8287.79    332.35 o 
   1  -2   6      626.55      473.18     42.50 o 
   2  -2   6       47.52       41.03     16.68 o 
   3  -2   6     1467.50     1692.86     69.96 o 
   4  -2   6     1776.05     1880.82    112.92 o 
   5  -2   6      736.01      732.69     63.55 o 
   6  -2   6       53.36       67.03     62.15 o 
   7  -2   6      573.88      495.87     91.51 o 
   8  -2   6      166.93      147.74     93.38 o 
   9  -2   6      254.87      211.99    113.82 o 
 -10  -1   6       27.21       40.83    100.07 o 
  -9  -1   6      705.71      651.85     99.65 o 
  -8  -1   6     1096.60     1076.19     98.52 o 
  -7  -1   6       54.51       20.11     57.08 o 
  -6  -1   6     2028.98     1996.68    114.15 o 
  -5  -1   6       45.97       50.75     37.45 o 
  -4  -1   6      588.98      638.66     39.41 o 
  -3  -1   6     5632.32     6082.04    171.14 o 
  -2  -1   6     5246.17     5576.13    156.64 o 
  -1  -1   6      500.79      536.54     36.96 o 
   0  -1   6     9264.24     8919.27    365.45 o 
   1  -1   6     6054.83     6141.40    251.32 o 
   2  -1   6     3963.98     4132.27    175.52 o 
   3  -1   6     7299.34     7823.67    322.00 o 
   4  -1   6       21.11       20.12     31.86 o 
   5  -1   6     2039.34     2010.23    146.44 o 
   6  -1   6       12.22       20.73     66.26 o 
   7  -1   6     1259.57     1163.80    135.40 o 
   8  -1   6     1230.72     1056.69    150.27 o 
 -10   0   6        0.52       32.22     84.43 o 
  -9   0   6       41.39      109.97     95.58 o 
  -8   0   6     1898.22     1904.11    124.57 o 
  -7   0   6     2824.74     2794.23    140.44 o 
  -6   0   6     2837.12     2844.15    133.27 o 
  -5   0   6      958.98     1203.68     55.84 o 
  -4   0   6      729.43     1504.73    120.18 o 
  -3   0   6       61.96       90.90     17.49 o 
  -2   0   6     1181.03     1332.05     41.66 o 
  -1   0   6     1621.45     1770.88    107.47 o 
   0   0   6     1558.40     1628.74     64.10 o 
   1   0   6      831.71      909.88     62.96 o 
   2   0   6      189.78      199.73     27.18 o 
   3   0   6       22.77       22.56     28.32 o 
   4   0   6     5312.11     5214.64    224.88 o 
   5   0   6     6866.36     7103.02    417.02 o 
   6   0   6     1444.75     1337.43    135.57 o 
   7   0   6      139.06      114.21     94.78 o 
   8   0   6      126.61      192.71    115.10 o 
 -10   1   6      393.11      384.85    152.12 o 
  -9   1   6      296.45      372.84     96.80 o 
  -8   1   6      171.39      280.04     92.72 o 
  -7   1   6     1038.92     1201.07    153.74 o 
  -6   1   6       49.19       92.08     25.06 o 
  -5   1   6     9131.84     9916.39    274.03 o 
  -4   1   6     5625.24     6044.13    168.59 o 
  -3   1   6       67.99       69.55     14.28 o 
  -2   1   6     2904.10     3295.35    142.28 o 
  -1   1   6     3551.85     3562.11    155.85 o 
   0   1   6    24328.90    26444.21   1988.23 o 
   1   1   6     9542.05    10163.58    322.08 o 
   2   1   6      858.63      914.97     48.82 o 
   3   1   6       10.01        5.49     27.49 o 
   4   1   6       24.28      -13.71     32.93 o 
   5   1   6       77.67       38.84     44.05 o 
   6   1   6       44.32      -45.62     83.11 o 
   7   1   6       40.21     -110.14    143.33 o 
   8   1   6      404.99      429.83    134.30 o 
 -10   2   6     1176.55     1122.35    170.05 o 
  -9   2   6      773.29      727.85    132.38 o 
  -8   2   6      344.19      307.79     92.75 o 
  -7   2   6      541.82      579.74     58.40 o 
  -6   2   6       43.95       56.97     22.63 o 
  -5   2   6      514.24      541.05     36.85 o 
  -4   2   6     3158.59     3419.53    118.75 o 
  -3   2   6     9845.60    10791.16    352.93 o 
  -2   2   6     9648.85    11468.45    531.40 o 
  -1   2   6     1295.36     1567.85     84.55 o 
   0   2   6      117.76       75.00     25.00 o 
   1   2   6     2758.94     3236.03    114.13 o 
   2   2   6      527.95      580.76     45.13 o 
   3   2   6      689.12      736.28     55.35 o 
   4   2   6        7.29       44.96     36.25 o 
   5   2   6        9.98        6.75     41.63 o 
   6   2   6      471.15      539.55     78.51 o 
   7   2   6      372.81      361.59     84.33 o 
 -10   3   6      853.48      865.48    150.21 o 
  -9   3   6      257.06      225.03     53.64 o 
  -8   3   6     2327.83     2346.23    122.85 o 
  -7   3   6    10104.02     9528.88    322.97 o 
  -6   3   6     2379.56     2351.84     90.33 o 
  -5   3   6     1956.11     2071.35     79.35 o 
  -4   3   6     1385.66     1432.98     58.18 o 
  -3   3   6        4.06       30.03     15.43 o 
  -2   3   6       13.58       31.35     25.19 o 
  -1   3   6     2750.45     2763.13    176.43 o 
   0   3   6       80.87       85.15     36.92 o 
   1   3   6     2207.63     2620.28    127.94 o 
   2   3   6      874.13     1009.92     58.56 o 
   3   3   6        2.13      -49.25     32.83 o 
   4   3   6      399.21      404.58     45.14 o 
   5   3   6       34.31       71.88     43.27 o 
   6   3   6      190.91      149.52     53.53 o 
   7   3   6       47.46       27.96     55.89 o 
 -10   4   6      372.19      383.71     65.92 o 
  -9   4   6       51.08       17.49     47.23 o 
  -8   4   6      633.79      635.94     50.64 o 
  -7   4   6     1918.82     1927.34     74.81 o 
  -6   4   6     1105.34     1090.70     54.19 o 
  -5   4   6       94.71      105.14     21.44 o 
  -4   4   6      649.27      643.14     38.88 o 
  -3   4   6     1644.59     1708.49     92.45 o 
  -2   4   6     1248.97     1284.59     77.68 o 
  -1   4   6        0.76       -4.78     19.31 o 
   0   4   6      100.95       86.99     39.44 o 
   1   4   6      128.61      120.98     43.35 o 
   2   4   6      495.05      638.71     52.71 o 
   3   4   6      435.31      501.77     60.44 o 
   4   4   6      309.65      371.05     47.47 o 
   5   4   6      228.63      258.29     52.64 o 
   6   4   6     1452.47     1619.22    147.31 o 
 -10   5   6        1.33      -57.44     65.71 o 
  -9   5   6        8.04      -34.61     45.68 o 
  -8   5   6      707.83      645.11     63.18 o 
  -7   5   6      630.46      632.00     42.37 o 
  -6   5   6        3.51        5.41     29.84 o 
  -5   5   6      103.18       99.80     22.54 o 
  -4   5   6      363.15      414.34     48.02 o 
  -3   5   6     1006.35     1007.31     67.51 o 
  -2   5   6      268.54      243.75     38.88 o 
  -1   5   6       83.83       77.57     32.10 o 
   0   5   6      121.34      145.74     29.93 o 
   1   5   6     2961.12     3170.21    176.85 o 
   2   5   6     2794.98     3127.26    212.21 o 
   3   5   6     2354.60     2763.00    151.30 o 
   4   5   6      655.40      767.95     95.63 o 
   5   5   6       20.39      -23.17     51.34 o 
   6   5   6      215.64      207.34     68.15 o 
 -10   6   6      281.41      200.02     75.09 o 
  -9   6   6      836.83      721.54    104.76 o 
  -8   6   6       13.79       -4.74     40.94 o 
  -7   6   6       85.92       52.73     27.13 o 
  -6   6   6       40.76       32.58     23.29 o 
  -5   6   6      286.57      248.95     32.37 o 
  -4   6   6      166.54       94.29     49.53 o 
  -3   6   6       43.83      -12.11     59.80 o 
  -2   6   6     4786.82     4402.33    267.55 o 
  -1   6   6     5235.06     5620.41    224.72 o 
   0   6   6     3009.42     3514.41    240.83 o 
   1   6   6       20.87       48.20     32.96 o 
   2   6   6      379.84      429.21     41.57 o 
   3   6   6      184.38      235.78     46.49 o 
   4   6   6      586.02      596.31     59.93 o 
   5   6   6      229.08      176.90     57.96 o 
  -9   7   6      144.24      163.30     80.97 o 
  -8   7   6       39.56       23.04     30.87 o 
  -7   7   6      263.63      246.53     32.24 o 
  -6   7   6     2983.55     2890.70    114.96 o 
  -5   7   6     3957.71     3765.26    142.63 o 
  -4   7   6      366.31      347.99     43.64 o 
  -3   7   6        5.79       -9.06     33.64 o 
  -2   7   6        9.28      -62.68     41.79 o 
  -1   7   6        9.39      -30.67     44.64 o 
   0   7   6       98.65      109.41     35.21 o 
   1   7   6      361.06      434.16     44.56 o 
   2   7   6       26.21       19.03     40.50 o 
   3   7   6        1.74      -18.94     49.56 o 
   4   7   6       96.07      165.53     57.60 o 
  -9   8   6      595.50      567.40    103.10 o 
  -8   8   6     1034.46     1016.49    143.10 o 
  -7   8   6       21.59       33.85     95.56 o 
  -6   8   6      762.13      729.67    127.19 o 
  -5   8   6      491.88      386.79     39.90 o 
  -4   8   6      418.91      417.28     42.97 o 
  -3   8   6      959.30      815.27     83.61 o 
  -2   8   6       59.55      -68.10     45.40 o 
  -1   8   6     1010.58      884.45    102.61 o 
   0   8   6      259.41      244.22     96.04 o 
   1   8   6      134.80      151.62     56.25 o 
   2   8   6      166.17      162.74     76.08 o 
   3   8   6       54.29       70.17     78.59 o 
  -8   9   6       20.21      105.53    102.60 o 
  -7   9   6        2.25       34.03    106.38 o 
  -6   9   6       36.01        4.57    109.61 o 
  -5   9   6      283.34      233.81    122.56 o 
  -4   9   6      534.09      427.33    135.52 o 
  -3   9   6      272.10       97.31    124.98 o 
  -2   9   6       64.65      -80.84     53.89 o 
  -1   9   6      198.17      115.03     59.97 o 
   0   9   6      178.34       93.01     57.51 o 
   1   9   6       43.63       43.55     71.68 o 
   2   9   6      239.87      253.18     80.66 o 
  -7  10   6      239.69      229.36    124.41 o 
  -6  10   6      125.52      112.43    126.46 o 
  -5  10   6      182.90       64.05    129.14 o 
  -4  10   6        1.14     -137.36    128.57 o 
  -3  10   6      244.37       58.62    137.44 o 
  -2  10   6       12.82     -193.17    128.78 o 
  -1  10   6      341.85      184.31    143.72 o 
   0  10   6      651.56      244.98    148.41 o 
  -6  11   6      377.80      364.18    149.75 o 
  -5  11   6      727.85      603.11    164.04 o 
  -4  11   6      186.44       38.02    147.61 o 
  -3  11   6      101.31     -118.13    145.00 o 
  -2  11   6      255.40       27.11    148.69 o 
  -1 -12   7      179.08      275.16    110.66 o 
   0 -12   7       41.96      134.80     99.45 o 
   1 -12   7       20.94      106.52     92.42 o 
   2 -12   7      384.14      583.12    103.64 o 
   3 -12   7      503.32      565.52    100.23 o 
   4 -12   7       24.18       62.34     84.45 o 
   5 -12   7      452.86      665.04    106.14 o 
  -2 -11   7      331.03      381.65    113.74 o 
  -1 -11   7       97.04      196.99     96.17 o 
   0 -11   7        1.79       34.71     85.02 o 
   1 -11   7        0.61       37.40     79.15 o 
   2 -11   7      144.19      184.78     80.18 o 
   3 -11   7       61.89       97.11     75.94 o 
   4 -11   7      764.57      804.90    113.92 o 
   5 -11   7     2248.86     2473.12    189.74 o 
   6 -11   7      669.31      754.42    107.50 o 
  -4 -10   7      141.49      182.28    106.82 o 
  -3 -10   7      194.20      287.35    102.70 o 
  -2 -10   7      619.57      810.39    123.42 o 
  -1 -10   7        5.82       49.78     79.91 o 
   0 -10   7     1938.45     2099.21    168.75 o 
   1 -10   7     2260.33     2280.75    173.15 o 
   2 -10   7      372.75      464.86     81.58 o 
   3 -10   7       23.29       33.25     65.01 o 
   4 -10   7       17.16       35.74     67.49 o 
   5 -10   7      307.21      346.45     80.76 o 
   6 -10   7      326.03      322.67     85.67 o 
   7 -10   7      356.93      465.26     97.43 o 
  -5  -9   7        0.75      144.35    100.24 o 
  -4  -9   7      161.60      139.42     92.86 o 
  -3  -9   7     1298.06     1507.20    149.84 o 
  -2  -9   7     1865.93     1856.65    157.27 o 
  -1  -9   7      205.16      254.03     75.64 o 
   0  -9   7      494.40      573.11     83.34 o 
   1  -9   7       81.46       73.27     62.81 o 
   2  -9   7     2336.80     2352.56    172.23 o 
   3  -9   7     2961.60     2744.60    191.87 o 
   4  -9   7        6.33       -0.14     60.99 o 
   5  -9   7     2412.50     2421.07    181.27 o 
   6  -9   7      541.79      552.52     88.78 o 
   7  -9   7      204.96      252.52     60.02 o 
   8  -9   7       74.09      139.19     67.18 o 
  -6  -8   7      283.45      326.82     90.78 o 
  -5  -8   7       62.35      113.58     76.83 o 
  -4  -8   7      201.29      310.59     89.82 o 
  -3  -8   7      449.66      424.62     85.19 o 
  -2  -8   7     1264.96     1215.61    118.38 o 
  -1  -8   7      731.53      632.28     90.46 o 
   0  -8   7      360.03      392.61     69.62 o 
   1  -8   7      485.59      495.38     71.64 o 
   2  -8   7     1690.37     1632.09    131.39 o 
   3  -8   7     1841.42     1679.92    132.19 o 
   4  -8   7        0.19       16.89     56.79 o 
   5  -8   7      824.86     1010.30    111.16 o 
   6  -8   7      194.74      268.78     73.96 o 
   7  -8   7       30.59       24.59     53.29 o 
   8  -8   7       15.01      -10.05     87.08 o 
  -6  -7   7       43.70       16.37     74.21 o 
  -5  -7   7     1007.97     1031.95    103.55 o 
  -4  -7   7       58.16      134.52     61.80 o 
  -3  -7   7     3243.89     1669.86    129.07 o 
  -2  -7   7     9434.18     9455.23    589.31 o 
  -1  -7   7       36.81       43.92     54.17 o 
   0  -7   7      361.75      427.78     65.61 o 
   1  -7   7      232.86      191.91     55.26 o 
   2  -7   7      635.27      571.61     78.79 o 
   3  -7   7      109.33      133.36     52.49 o 
   4  -7   7      304.62      357.98     63.52 o 
   5  -7   7        4.32      -17.08     55.69 o 
   6  -7   7     1186.88     1266.09    121.66 o 
   7  -7   7     1179.67     1304.02     93.98 o 
   8  -7   7       31.69       35.42     88.54 o 
  -7  -6   7      955.17      861.81    105.03 o 
  -6  -6   7     2122.69     1856.23    134.10 o 
  -5  -6   7     1117.03      999.29    171.57 o 
  -4  -6   7      374.81      443.68     97.34 o 
  -3  -6   7       12.38       61.43     33.51 o 
  -2  -6   7       88.33      112.96     27.42 o 
  -1  -6   7      137.67      122.68     24.37 o 
   0  -6   7       50.35       30.07     15.20 o 
   1  -6   7     1081.31     1020.97     46.41 o 
   2  -6   7      151.16      108.80     22.90 o 
   3  -6   7      218.36      243.64     54.78 o 
   4  -6   7     1323.92     1198.98    110.04 o 
   5  -6   7      980.25     1004.26    104.89 o 
   6  -6   7      237.74      230.22     47.40 o 
   7  -6   7       71.05      139.41     53.37 o 
   8  -6   7     1110.10     1252.67    141.60 o 
  -8  -5   7       14.00      -11.77     90.27 o 
  -7  -5   7      318.76      204.40     82.31 o 
  -6  -5   7       12.49      -10.78     71.76 o 
  -5  -5   7      145.75      269.46     89.55 o 
  -4  -5   7     1742.54     1525.47    312.75 o 
  -3  -5   7      457.48      473.08     86.16 o 
  -2  -5   7      121.89      108.06     26.65 o 
  -1  -5   7     3361.44     3220.72    113.99 o 
   0  -5   7     5893.70     5591.50    190.64 o 
   1  -5   7      146.65      163.02     18.82 o 
   2  -5   7      113.61      127.57     24.26 o 
   3  -5   7     2555.56     2311.83    111.39 o 
   4  -5   7     6935.55     6855.91    295.04 o 
   5  -5   7      665.91      678.54     51.55 o 
   6  -5   7       17.59       45.43     34.67 o 
   7  -5   7     1094.54     1174.36    125.31 o 
   8  -5   7       85.94       87.01     86.11 o 
  -8  -4   7        1.57      -68.48     87.06 o 
  -7  -4   7      161.53      124.73     79.16 o 
  -6  -4   7      716.81      692.52    102.17 o 
  -5  -4   7       80.19       69.40     54.63 o 
  -4  -4   7        0.43       11.09     43.56 o 
  -3  -4   7      869.10      916.16     74.08 o 
  -2  -4   7     3375.79     3417.25    158.44 o 
  -1  -4   7     1745.46     1641.63     80.19 o 
   0  -4   7     1847.88     1834.43     70.48 o 
   1  -4   7     2123.10     1909.43     75.46 o 
   2  -4   7     1753.18     1669.53     87.02 o 
   3  -4   7     1182.68     1162.11     73.16 o 
   4  -4   7     5715.75     5685.86    198.82 o 
   5  -4   7     1130.97     1121.63     75.64 o 
   6  -4   7     1256.54     1405.40     75.43 o 
   7  -4   7     2747.43     2574.35    226.94 o 
   8  -4   7       21.44       28.90     54.48 o 
  -9  -3   7       14.12      -33.19     98.06 o 
  -8  -3   7      139.23       59.03     86.45 o 
  -7  -3   7      477.83      606.63    128.42 o 
  -6  -3   7        1.77      -42.11     75.81 o 
  -5  -3   7        7.36       31.73     76.17 o 
  -4  -3   7     3233.49     3337.17    122.23 o 
  -3  -3   7     5990.51     6051.93    332.85 o 
  -2  -3   7       43.22       18.54     17.67 o 
  -1  -3   7    13237.21    12763.28    444.20 o 
   0  -3   7     6573.63     6251.85    213.20 o 
   1  -3   7      228.27      192.77     29.58 o 
   2  -3   7     3396.74     2865.73    133.58 o 
   3  -3   7       48.82       53.33     23.11 o 
   4  -3   7        2.48       20.89     26.67 o 
   5  -3   7       10.77       18.84     32.15 o 
   6  -3   7      390.92      305.54     49.64 o 
   7  -3   7      181.94      130.56     51.99 o 
   8  -3   7       11.01      -22.96     54.73 o 
  -9  -2   7      518.73      471.26    101.29 o 
  -8  -2   7      409.08      310.70     84.62 o 
  -7  -2   7       52.46       22.06     63.92 o 
  -6  -2   7      196.16      191.50     57.46 o 
  -5  -2   7     1358.79     1257.42     90.16 o 
  -4  -2   7     5601.33     6225.83    178.78 o 
  -3  -2   7     6965.34     7627.07    214.58 o 
  -2  -2   7      861.52      981.20     54.14 o 
  -1  -2   7     6248.35     6378.92    261.93 o 
   0  -2   7     2106.28     2108.05     98.94 o 
   1  -2   7    10419.46     9934.96    875.80 o 
   2  -2   7     5869.32     6204.82    314.32 o 
   3  -2   7       25.02       25.96     27.64 o 
   4  -2   7     4354.91     4480.43    195.87 o 
   5  -2   7        1.66       35.07     38.59 o 
   6  -2   7     1289.44     1187.08     85.45 o 
   7  -2   7     1164.64      987.03     86.98 o 
   8  -2   7      138.75       63.32     60.45 o 
  -9  -1   7     1267.82     1357.38    123.09 o 
  -8  -1   7     6232.77     6041.39    448.01 o 
  -7  -1   7     2291.19     2321.78    131.74 o 
  -6  -1   7     1017.31     1370.81     93.10 o 
  -5  -1   7      817.06     2923.60    197.29 o 
  -4  -1   7     1155.19     1377.94     51.61 o 
  -3  -1   7     6082.64     6976.62    195.14 o 
  -2  -1   7     1643.89     2557.96    174.64 o 
  -1  -1   7        2.68       60.81     21.38 o 
   0  -1   7        0.73        5.62     25.35 o 
   1  -1   7      118.27      135.73     41.61 o 
   2  -1   7      583.08      645.28     49.68 o 
   3  -1   7     1902.88     2218.52    107.56 o 
   4  -1   7     6681.20     6729.48    283.07 o 
   5  -1   7     2237.23     2032.91    126.55 o 
   6  -1   7      156.27       92.47     48.70 o 
   7  -1   7       20.69      -50.62     52.77 o 
   8  -1   7       10.99      -44.90     76.14 o 
 -10   0   7      213.32      299.28     88.22 o 
  -9   0   7        0.32       17.53     67.81 o 
  -8   0   7      186.73      248.02     62.68 o 
  -7   0   7      203.15      249.69     51.24 o 
  -6   0   7     6681.95     7008.65    200.26 o 
  -5   0   7     1629.81     1783.10     62.14 o 
  -4   0   7     1169.54     1200.28     45.01 o 
  -3   0   7     8555.44     9650.04    264.93 o 
  -2   0   7     2636.24     2912.90    127.76 o 
  -1   0   7    17228.81    16607.38    671.93 o 
   0   0   7     9721.14     9910.75    327.91 o 
   1   0   7     1201.82     1179.78     64.05 o 
   2   0   7      322.06      346.73     35.15 o 
   3   0   7     2446.46     2502.76    137.54 o 
   4   0   7      602.47      611.84     60.64 o 
   5   0   7      585.19      532.40     58.49 o 
   6   0   7      489.61      413.92    125.63 o 
   7   0   7      222.02      186.97     64.12 o 
   8   0   7      278.41      206.44     86.25 o 
 -10   1   7      549.18      448.87    147.87 o 
  -9   1   7        0.81      -10.24    106.65 o 
  -8   1   7      936.71     1166.73    167.21 o 
  -7   1   7       37.93       70.88     45.36 o 
  -6   1   7      250.72      285.63     25.50 o 
  -5   1   7     1945.69     2370.01     74.60 o 
  -4   1   7     3619.15     5075.24    171.37 o 
  -3   1   7     5658.39     6580.01    218.01 o 
  -2   1   7     3426.49     3675.33    160.05 o 
  -1   1   7       56.14       85.78     31.54 o 
   0   1   7      558.13      674.03     81.37 o 
   1   1   7        4.08      136.91    105.05 o 
   2   1   7      139.38      113.32     35.58 o 
   3   1   7       20.45       30.46     31.05 o 
   4   1   7        6.11       50.86     82.29 o 
   5   1   7       70.09       40.06     50.97 o 
   6   1   7      109.97       59.97     91.23 o 
   7   1   7       36.84      -35.78     63.26 o 
 -10   2   7      419.59      406.42     85.97 o 
  -9   2   7      289.97      244.80     64.62 o 
  -8   2   7     3702.39     3669.92    231.94 o 
  -7   2   7      901.15      909.73     56.64 o 
  -6   2   7       20.19       36.69     24.06 o 
  -5   2   7      426.46      484.17     37.92 o 
  -4   2   7      331.54      364.34     31.27 o 
  -3   2   7       28.81       70.00     24.96 o 
  -2   2   7     2463.75     2612.26    122.38 o 
  -1   2   7     2557.02     2665.84    129.25 o 
   0   2   7      111.87       77.26     20.27 o 
   1   2   7      561.81      598.34     45.99 o 
   2   2   7      344.79      363.49     35.79 o 
   3   2   7     2442.05     2540.63    101.60 o 
   4   2   7       14.14      -26.47     36.09 o 
   5   2   7      555.59      541.10     86.76 o 
   6   2   7      604.65      513.38     61.35 o 
   7   2   7        6.32      -92.31     61.54 o 
 -10   3   7       48.28      -13.01     71.65 o 
  -9   3   7       20.62      -51.47     57.12 o 
  -8   3   7       89.71      112.01     43.86 o 
  -7   3   7     3086.96     3077.70    116.13 o 
  -6   3   7      519.66      570.28     44.12 o 
  -5   3   7       34.78       54.08     21.22 o 
  -4   3   7      207.90      233.25     22.64 o 
  -3   3   7     1475.29     1933.11    112.86 o 
  -2   3   7      832.14      976.37     77.77 o 
  -1   3   7      235.85      190.55     39.45 o 
   0   3   7      101.99      116.66     42.25 o 
   1   3   7      824.03     1010.43     74.32 o 
   2   3   7      459.48      531.08     47.56 o 
   3   3   7      350.09      490.93     47.25 o 
   4   3   7        2.15       23.92     39.10 o 
   5   3   7     2474.32     2869.43    208.99 o 
   6   3   7     2054.97     2263.55    216.39 o 
 -10   4   7        8.63      -59.71     68.72 o 
  -9   4   7      731.60      702.67    102.12 o 
  -8   4   7     1280.68     1219.33    111.41 o 
  -7   4   7        8.74      -26.28     52.18 o 
  -6   4   7        1.27       16.64     27.88 o 
  -5   4   7     2181.73     2142.92    103.04 o 
  -4   4   7     5506.99     5637.35    238.36 o 
  -3   4   7       85.75       87.44     31.65 o 
  -2   4   7     3233.00     3169.86    150.49 o 
  -1   4   7     1186.40     1028.59     82.30 o 
   0   4   7     1695.47     1856.92     97.07 o 
   1   4   7     5985.04     7413.46    432.83 o 
   2   4   7     2472.43     2875.10    139.36 o 
   3   4   7      485.41      656.42     89.96 o 
   4   4   7      331.49      412.63     62.94 o 
   5   4   7      103.98       83.23     49.08 o 
   6   4   7       12.03      -13.06     56.65 o 
 -10   5   7      397.76      258.70     77.02 o 
  -9   5   7      572.02      513.98     75.52 o 
  -8   5   7       47.81       25.65     30.67 o 
  -7   5   7       42.15       35.10     29.14 o 
  -6   5   7        6.86       14.71     28.62 o 
  -5   5   7       77.87      112.29     30.91 o 
  -4   5   7       17.42       12.34     30.20 o 
  -3   5   7     2380.24     2331.95    118.80 o 
  -2   5   7     7491.20     7293.96    312.19 o 
  -1   5   7     9537.71    10169.44    429.61 o 
   0   5   7      684.49      757.00     88.51 o 
   1   5   7      304.76      307.99     58.60 o 
   2   5   7      222.14      313.96     42.43 o 
   3   5   7     1675.42     2105.13    169.30 o 
   4   5   7      200.84      223.24     51.47 o 
   5   5   7       50.59       56.16     84.77 o 
 -10   6   7      143.51       49.81     74.60 o 
  -9   6   7     1128.47     1140.77    127.23 o 
  -8   6   7       48.48       45.45     31.82 o 
  -7   6   7     3501.36     3393.17    131.73 o 
  -6   6   7     3340.05     3231.59    239.34 o 
  -5   6   7       92.81       57.80     94.77 o 
  -4   6   7       21.46       43.81     33.88 o 
  -3   6   7       41.20       22.66     37.16 o 
  -2   6   7      311.51      235.54     92.62 o 
  -1   6   7      254.03      179.59     58.44 o 
   0   6   7      264.35      286.11     62.93 o 
   1   6   7       33.02       34.35     55.33 o 
   2   6   7       40.24       63.59     64.03 o 
   3   6   7      383.67      406.96     85.51 o 
   4   6   7      129.94      148.86     76.51 o 
  -9   7   7      643.21      552.43    104.99 o 
  -8   7   7       80.30       46.97     34.51 o 
  -7   7   7      418.16      331.80     38.17 o 
  -6   7   7      297.87      226.12     39.15 o 
  -5   7   7      423.53      388.80     42.47 o 
  -4   7   7      566.74      503.75     80.36 o 
  -3   7   7       41.46       13.59     39.27 o 
  -2   7   7     1716.88     1361.77    105.98 o 
  -1   7   7     1190.76     1053.85    125.73 o 
   0   7   7       10.28       -9.21     49.55 o 
   1   7   7       31.65       82.31     53.89 o 
   2   7   7       10.09       18.70     66.41 o 
   3   7   7       17.86       22.81     74.88 o 
   4   7   7       85.89      175.76     90.27 o 
  -9   8   7      216.06      209.98    103.15 o 
  -8   8   7        3.84       43.11    103.45 o 
  -7   8   7      323.54      311.42    120.59 o 
  -6   8   7      727.42      693.60     55.59 o 
  -5   8   7      275.00      289.55     43.15 o 
  -4   8   7      723.66      660.87     61.76 o 
  -3   8   7      450.19      253.15     62.45 o 
  -2   8   7        0.01      -81.15     54.10 o 
  -1   8   7      359.35      323.85     62.53 o 
   0   8   7        0.30      -12.59     54.96 o 
   1   8   7      121.42      111.92     60.99 o 
   2   8   7      180.88      206.58     79.57 o 
  -8   9   7      479.33      496.23    132.01 o 
  -7   9   7        8.57      -30.44    121.14 o 
  -6   9   7       76.86      -24.56    127.44 o 
  -5   9   7       71.68       26.64    131.70 o 
  -4   9   7       55.09      -80.30    134.70 o 
  -3   9   7        0.51     -100.36    133.91 o 
  -2   9   7       88.09      -68.22     56.59 o 
  -1   9   7      549.01      495.97     72.45 o 
   0   9   7      808.75      929.39    207.01 o 
   1   9   7      250.96      192.79     82.18 o 
  -7  10   7       10.14      -66.53    135.24 o 
  -6  10   7      256.20       55.73    142.66 o 
  -5  10   7      243.40      202.17    151.98 o 
  -4  10   7      221.98       57.80    150.75 o 
  -3  10   7      104.54      -28.94    152.53 o 
  -2  10   7      143.01       10.93    152.12 o 
  -1  10   7      239.26      -52.95    154.19 o 
   0  10   7       97.75     -227.83    151.88 o 
   0 -12   8        7.73       38.86    101.02 o 
   1 -12   8      320.39      356.41    103.60 o 
   2 -12   8        0.49       46.69     89.65 o 
   3 -12   8      176.96      229.13     92.44 o 
   4 -12   8      787.78      879.63    129.33 o 
  -2 -11   8       20.11       41.56    101.33 o 
  -1 -11   8      620.40      837.77    124.06 o 
   0 -11   8     1248.01     1411.30    150.40 o 
   1 -11   8       39.41      127.06     86.07 o 
   2 -11   8      244.43      243.29     85.71 o 
   3 -11   8       60.06      147.66     81.98 o 
   4 -11   8      835.73      829.22    119.75 o 
   5 -11   8      426.15      525.98     96.93 o 
   6 -11   8       53.70       60.86     87.86 o 
  -3 -10   8      266.94      429.35    110.04 o 
  -2 -10   8       18.17      155.90     93.39 o 
  -1 -10   8       88.56      164.07     88.99 o 
   0 -10   8        1.70       49.23     79.62 o 
   1 -10   8     1203.46     1291.25    129.36 o 
   2 -10   8     2043.19     2096.55    167.64 o 
   3 -10   8        5.38       53.58     71.14 o 
   4 -10   8      988.55      913.62    112.56 o 
   5 -10   8      466.49      467.55     88.66 o 
   6 -10   8       41.80       44.88     81.78 o 
   7 -10   8        8.36       70.84     91.25 o 
  -5  -9   8      294.19      533.72    115.49 o 
  -4  -9   8       38.86       57.49     92.01 o 
  -3  -9   8     1631.87     2078.14    174.55 o 
  -2  -9   8      300.47      387.50     90.75 o 
  -1  -9   8      144.24      162.54     79.63 o 
   0  -9   8      508.76      588.92     90.32 o 
   1  -9   8      266.64      341.80     76.89 o 
   2  -9   8      512.76      506.37     80.20 o 
   3  -9   8      772.14     1039.18    113.79 o 
   4  -9   8      435.20      442.64     79.41 o 
   5  -9   8       43.61       52.40     70.96 o 
   6  -9   8      250.25      396.25     88.11 o 
   7  -9   8       45.11       68.41     59.37 o 
  -6  -8   8      366.59      294.06     89.11 o 
  -5  -8   8      171.67      252.29     80.11 o 
  -4  -8   8      524.48      494.07     99.25 o 
  -3  -8   8     2576.88     2649.28    235.48 o 
  -2  -8   8     2310.74     2211.12    171.02 o 
  -1  -8   8      211.76      210.15     72.78 o 
   0  -8   8        0.72       58.32     64.93 o 
   1  -8   8      923.94      902.62    102.40 o 
   2  -8   8      425.00      406.33     70.90 o 
   3  -8   8      441.82      483.78     75.34 o 
   4  -8   8      350.84      335.91     71.82 o 
   5  -8   8     1061.62     1024.14    119.78 o 
   6  -8   8     1975.94     1945.50    164.30 o 
   7  -8   8        4.91       61.06     57.34 o 
   8  -8   8      323.45      397.26    106.69 o 
  -6  -7   8      257.06      236.00     78.94 o 
  -5  -7   8      521.96      520.92     87.22 o 
  -4  -7   8     1082.16     1028.40    126.81 o 
  -3  -7   8      285.18      288.55     35.12 o 
  -2  -7   8      213.56      218.63     34.08 o 
  -1  -7   8      294.25      338.10     70.63 o 
   0  -7   8     2874.10     2790.98    193.79 o 
   3  -7   8       81.08       87.99     57.87 o 
   4  -7   8      196.61      210.75     64.62 o 
   5  -7   8      177.19      214.46     69.25 o 
   6  -7   8      265.26      325.18     54.79 o 
   7  -7   8     1366.33     1616.01    110.02 o 
   8  -7   8     1021.16     1145.65    143.99 o 
  -7  -6   8        0.58      -20.17     76.79 o 
  -6  -6   8      417.52      437.81    122.07 o 
  -5  -6   8      606.64      602.53    134.19 o 
  -4  -6   8      301.20      267.51     71.09 o 
  -3  -6   8        3.39       10.81     27.77 o 
  -2  -6   8      837.48      785.78     59.47 o 
  -1  -6   8     1672.79     1556.81     63.94 o 
   0  -6   8      308.43      285.01     25.69 o 
   1  -6   8      746.72      680.90     48.52 o 
   2  -6   8     2120.75     2034.18    150.82 o 
   3  -6   8     9611.19     9355.23    567.30 o 
   4  -6   8     4465.63     4261.32    276.91 o 
   5  -6   8      343.17      382.83     48.63 o 
   6  -6   8     1783.09     1872.14    108.54 o 
   7  -6   8      123.26      123.87     79.48 o 
   8  -6   8      142.26      156.99     94.05 o 
  -8  -5   8       31.08       -8.69     90.36 o 
  -7  -5   8      154.11      190.47     80.81 o 
  -6  -5   8      258.56      229.65     71.03 o 
  -5  -5   8       39.53       53.16     69.21 o 
  -4  -5   8      162.56      196.31     41.93 o 
  -3  -5   8        7.73        8.66     41.96 o 
  -2  -5   8     3334.66     3024.43    147.72 o 
  -1  -5   8     2154.35     2019.57     77.43 o 
   0  -5   8     2850.12     2675.90     98.67 o 
   1  -5   8      378.60      392.50     36.55 o 
   2  -5   8      862.38      735.00     54.67 o 
   3  -5   8     3609.35     3290.89    203.39 o 
   4  -5   8      977.15      974.00     74.87 o 
   5  -5   8      787.74      828.52     58.49 o 
   6  -5   8     1153.81     1269.38     89.75 o 
   7  -5   8      231.76      226.09     82.05 o 
   8  -5   8      743.78      754.14    114.56 o 
  -8  -4   8       10.69      -14.96     86.15 o 
  -7  -4   8      158.26      167.67     77.94 o 
  -6  -4   8       99.69      125.17    109.81 o 
  -5  -4   8     1507.84     1619.44    214.69 o 
  -4  -4   8     6878.28     7432.40    362.62 o 
  -3  -4   8      242.71      255.46     29.77 o 
  -2  -4   8     4001.24     4074.02    171.17 o 
  -1  -4   8    11849.35    11593.48    387.81 o 
   0  -4   8       91.33      103.48     27.46 o 
   1  -4   8     1411.13     1308.81     60.29 o 
   2  -4   8      117.95       86.80     33.11 o 
   3  -4   8     2194.36     2109.98    111.99 o 
   4  -4   8     1005.23      993.06     68.96 o 
   5  -4   8       46.51       38.51     41.48 o 
   6  -4   8      199.23      185.13     48.30 o 
   7  -4   8       28.83       49.58     50.47 o 
   8  -4   8       40.34       16.46     87.83 o 
  -9  -3   8      552.58      544.76    110.27 o 
  -8  -3   8      660.19      703.21    100.16 o 
  -7  -3   8       38.22      -16.22     68.67 o 
  -6  -3   8     1988.06     2056.61    127.20 o 
  -5  -3   8     2004.70     2232.84     94.65 o 
  -4  -3   8     2871.69     3097.94    113.43 o 
  -3  -3   8      850.08      935.39     76.39 o 
  -2  -3   8       51.58       51.20     20.86 o 
  -1  -3   8        1.92       33.33     19.83 o 
   0  -3   8     2394.22     2273.58    105.00 o 
   1  -3   8     5184.74     4624.44    165.90 o 
   2  -3   8      335.29      366.78     43.99 o 
   3  -3   8     1523.22     1500.41     85.37 o 
   4  -3   8      350.12      337.20     43.37 o 
   5  -3   8      922.34      955.62     76.56 o 
   6  -3   8     1101.97     1129.52     84.68 o 
   7  -3   8       19.12      -18.90     50.37 o 
   8  -3   8      103.99      129.41     60.98 o 
  -9  -2   8     2458.90     2410.97    165.25 o 
  -8  -2   8     1946.45     2073.56    142.93 o 
  -7  -2   8       11.14        3.88     77.13 o 
  -6  -2   8      752.05      938.13    122.20 o 
  -5  -2   8     1989.82     2375.32     88.94 o 
  -4  -2   8     8762.27     9691.71    269.81 o 
  -3  -2   8     1718.50     2335.62    104.59 o 
  -2  -2   8      300.62      339.06     26.79 o 
  -1  -2   8      296.38      320.43     49.99 o 
   0  -2   8      593.23      658.59     54.23 o 
   1  -2   8      301.16      283.54     40.77 o 
   2  -2   8      247.60      370.63     60.29 o 
   3  -2   8     1501.82     1593.16    118.05 o 
   4  -2   8     2407.53     2674.64    130.07 o 
   5  -2   8     5510.33     5386.73    235.30 o 
   6  -2   8       59.85       80.92     48.90 o 
   7  -2   8        3.06      -36.96     55.06 o 
   8  -2   8        0.19      -63.65     59.97 o 
  -9  -1   8      127.80      125.25     77.79 o 
  -8  -1   8      486.22      520.54     74.80 o 
  -7  -1   8     1488.35     1673.62    109.42 o 
  -6  -1   8      773.68      920.41     50.06 o 
  -5  -1   8       15.92       21.81     19.97 o 
  -4  -1   8     2066.47     2308.24     73.95 o 
  -3  -1   8       85.30      114.88     16.15 o 
  -2  -1   8     2144.22     2144.30     78.46 o 
  -1  -1   8     6315.63     6308.73    263.98 o 
   0  -1   8     1492.13     1582.90     64.40 o 
   1  -1   8      620.06      619.49     69.75 o 
   2  -1   8     4807.95     5152.85    218.94 o 
   3  -1   8     1546.92     1651.80    125.16 o 
   4  -1   8      712.87      743.61     67.35 o 
   5  -1   8     1328.22     1285.42     88.16 o 
   6  -1   8      134.39      130.23     53.63 o 
   7  -1   8      989.33      824.36    101.82 o 
   8  -1   8       96.92       56.49     67.52 o 
  -9   0   8     1151.35     1073.12    156.77 o 
  -8   0   8     1107.70     1243.03    138.40 o 
  -7   0   8      163.93      230.73     36.29 o 
  -6   0   8      318.45      677.88     44.28 o 
  -4   0   8      779.75      947.80     39.15 o 
  -3   0   8     7751.38     8534.54    270.21 o 
  -2   0   8     3878.45     4018.67    173.71 o 
  -1   0   8      248.31      259.13     34.91 o 
   0   0   8     1811.31     1885.52     76.03 o 
   1   0   8        6.13      -26.93     45.34 o 
   2   0   8      123.41      113.89     31.56 o 
   3   0   8        1.72       99.66    100.70 o 
   4   0   8       17.43       69.37     42.52 o 
   5   0   8      105.47       93.54     46.87 o 
   6   0   8      549.19      391.42     63.78 o 
   7   0   8      324.86      329.40     79.41 o 
 -10   1   8        6.78      -72.65     76.09 o 
  -9   1   8      796.31      692.14     87.13 o 
  -8   1   8     1184.67     1236.91    115.41 o 
  -7   1   8       33.40       44.83     29.60 o 
  -6   1   8      590.69      656.89     47.51 o 
  -5   1   8      631.43      692.46     46.03 o 
  -4   1   8       18.91       23.49     26.40 o 
  -3   1   8     2460.81     2669.89    123.83 o 
  -2   1   8     2685.61     2827.47    131.62 o 
  -1   1   8      127.32      102.63     34.34 o 
   0   1   8      462.18      447.19    106.20 o 
   1   1   8      577.68      677.29     60.80 o 
   2   1   8     6299.04     7385.51    308.76 o 
   3   1   8     2130.56     2420.35    124.71 o 
   4   1   8      316.84      339.20     51.26 o 
   5   1   8     1763.55     1733.21    133.80 o 
   6   1   8       85.24       62.03     60.92 o 
   7   1   8      233.75      188.73     70.91 o 
 -10   2   8      143.48       57.71     76.91 o 
  -9   2   8        9.54       -9.48     62.45 o 
  -8   2   8     1061.52     1056.35    106.84 o 
  -7   2   8      281.97      271.26     36.49 o 
  -6   2   8      516.26      593.70     53.02 o 
  -5   2   8       35.08       81.39     28.05 o 
  -4   2   8     1295.48     2059.28    141.16 o 
  -3   2   8     4627.54     5386.53    230.18 o 
  -2   2   8     4273.36     4296.18    189.86 o 
  -1   2   8     1283.97     1205.10     81.84 o 
   0   2   8      102.23       23.48     73.31 o 
   1   2   8      404.40      307.99     83.84 o 
   2   2   8      927.55     1052.04    127.45 o 
   3   2   8       74.57       52.96     36.16 o 
   4   2   8     2169.60     2477.39    106.97 o 
   5   2   8     1946.27     2182.17    106.08 o 
   6   2   8      253.09      166.19     56.85 o 
 -10   3   8      206.89      173.71     79.31 o 
  -9   3   8      472.05      490.72     77.47 o 
  -8   3   8       87.39      102.29     35.28 o 
  -7   3   8      263.03      257.62     38.47 o 
  -6   3   8     1906.99     2032.30    102.64 o 
  -5   3   8     6204.10     6611.65    277.31 o 
  -4   3   8      469.73      525.07     53.52 o 
  -3   3   8     2772.49     2728.69    129.45 o 
  -2   3   8     1873.14     1862.05    102.53 o 
  -1   3   8     1208.22     1085.03     82.51 o 
   0   3   8     6887.95     6809.30    309.88 o 
   1   3   8     1340.18     1543.67    135.85 o 
   2   3   8      208.58      254.45     65.01 o 
   3   3   8      244.92      260.85     71.30 o 
   4   3   8      254.17      216.38     76.54 o 
   5   3   8      336.42      249.31     85.74 o 
   6   3   8      145.77       99.62     87.36 o 
 -10   4   8     2111.37     2153.99    175.08 o 
  -9   4   8      646.09      606.11     82.15 o 
  -8   4   8        6.55        3.28     33.30 o 
  -7   4   8      830.21      904.68     69.06 o 
  -6   4   8      199.12      212.99     36.75 o 
  -5   4   8        1.93       22.81     31.95 o 
  -4   4   8      708.84      769.48     62.89 o 
  -3   4   8     2561.23     2599.46    130.17 o 
  -2   4   8     2255.17     2391.73    127.35 o 
  -1   4   8        2.05      -14.49     39.56 o 
   0   4   8      685.73      578.13     86.57 o 
   1   4   8      118.81      156.40     55.07 o 
   2   4   8     1657.89     1935.48    160.46 o 
   3   4   8      461.18      425.00     75.64 o 
   4   4   8        9.67       -5.17     65.41 o 
   5   4   8      108.12       91.47     85.02 o 
  -9   5   8      226.96      130.12     68.50 o 
  -8   5   8      991.15      938.18     64.03 o 
  -7   5   8     2385.18     2279.86    206.83 o 
  -6   5   8      248.61      276.71     40.13 o 
  -5   5   8      575.06      664.57     62.08 o 
  -4   5   8        5.92       41.11     36.22 o 
  -3   5   8     1122.09     1092.90     80.57 o 
  -2   5   8     1080.90      999.46    179.43 o 
  -1   5   8      171.09      174.04     61.51 o 
   0   5   8       42.05        7.42     54.44 o 
   1   5   8       52.84       36.53     59.84 o 
   2   5   8       88.64       94.01     66.61 o 
   3   5   8      414.12      382.81     85.68 o 
   4   5   8      268.30      229.62     85.84 o 
   5   5   8        2.70      -16.54     86.44 o 
  -9   6   8        5.48      -80.45     53.64 o 
  -8   6   8       78.78       65.96     36.44 o 
  -7   6   8       72.64       48.41     35.57 o 
  -6   6   8       50.29      -23.02     87.29 o 
  -5   6   8      581.69      544.64     69.28 o 
  -4   6   8      180.69      125.22     41.69 o 
  -3   6   8     1694.89     1575.20    119.76 o 
  -2   6   8     1831.56     1749.98    175.24 o 
  -1   6   8      413.94      366.84     72.29 o 
   0   6   8      211.44      206.06     63.67 o 
   1   6   8      326.16      387.87     76.45 o 
   2   6   8       76.82       71.49     69.68 o 
   3   6   8      231.47      238.97     85.11 o 
   4   6   8      156.84      114.29     78.52 o 
  -9   7   8       79.32       20.36     93.72 o 
  -8   7   8      288.70      271.61     46.21 o 
  -7   7   8      469.79      403.18     45.93 o 
  -6   7   8      289.10      304.80     45.39 o 
  -5   7   8     1370.53     1253.92     80.44 o 
  -4   7   8     1162.31     1167.38    124.61 o 
  -3   7   8      517.22      396.43     52.98 o 
  -2   7   8      146.99       27.27     76.17 o 
  -1   7   8       38.83       48.54     54.72 o 
   0   7   8        4.71      325.55    131.26 o 
   1   7   8      410.73      464.16    122.15 o 
   2   7   8      215.61      229.76     79.69 o 
   3   7   8      227.43      220.41     88.15 o 
  -8   8   8      165.23       47.05    124.63 o 
  -7   8   8        8.40     -183.46    126.08 o 
  -6   8   8       80.48       39.97     44.36 o 
  -5   8   8       20.92        1.08     45.08 o 
  -4   8   8        0.55      -40.07     46.46 o 
  -3   8   8        6.75      -82.45     54.97 o 
  -2   8   8      763.49      610.48     77.03 o 
  -1   8   8      641.81      731.96     95.30 o 
   0   8   8      124.33      120.28     81.57 o 
   1   8   8        5.58       48.50     77.23 o 
   2   8   8       32.10       12.28     79.56 o 
  -7   9   8       76.13       46.65    145.35 o 
  -6   9   8      335.12      188.98    156.53 o 
  -5   9   8      226.94       46.05    152.86 o 
  -4   9   8        1.12     -143.95    147.65 o 
  -3   9   8       12.39       37.81    155.42 o 
  -2   9   8      116.08      -18.09     74.66 o 
  -1   9   8      278.80      173.33     67.58 o 
   0   9   8      463.62      455.42     80.67 o 
  -6  10   8       61.47     -125.66    159.12 o 
  -5  10   8      117.12       28.84    165.91 o 
  -4  10   8      622.97      441.05    181.25 o 
  -3  10   8      383.58      115.85    169.92 o 
  -2  10   8       39.53     -134.50    166.32 o 
   1 -12   9      302.08      383.77    111.13 o 
   2 -12   9       49.52      165.22     98.16 o 
   3 -12   9      347.71      460.41    104.83 o 
  -2 -11   9       43.83       39.87    102.51 o 
  -1 -11   9       10.29       86.64    104.86 o 
   0 -11   9      290.98      304.75    103.74 o 
   1 -11   9      351.21      395.41    101.16 o 
   2 -11   9      119.34      232.39     89.96 o 
   3 -11   9       72.51      115.29     86.09 o 
   4 -11   9       84.17      109.34     85.58 o 
   5 -11   9       31.20       66.71     87.01 o 
  -3 -10   9      101.16      231.67    103.33 o 
  -2 -10   9       62.74      210.44    101.56 o 
  -1 -10   9       36.87      131.91     94.58 o 
   0 -10   9        0.17        8.03     85.72 o 
   1 -10   9      173.65      192.93     84.67 o 
   2 -10   9     1837.33     1958.29    167.12 o 
   3 -10   9     1450.64     1417.71    137.45 o 
   4 -10   9        5.69       37.73     78.53 o 
   5 -10   9      184.36      257.59     88.75 o 
   6 -10   9        4.05       74.49     87.59 o 
  -4  -9   9      354.36      440.60    107.44 o 
  -3  -9   9      596.74      685.08    109.07 o 
  -2  -9   9      543.15      627.16    106.18 o 
  -1  -9   9      633.84      675.88    103.81 o 
   0  -9   9      708.92      768.05    116.88 o 
   1  -9   9      200.99      226.93     79.62 o 
   2  -9   9       20.24       88.99     73.32 o 
   3  -9   9        8.89       16.75     70.64 o 
   4  -9   9      875.82      866.62    118.25 o 
   5  -9   9     1010.23     1020.77    128.94 o 
   6  -9   9        2.69       36.94     82.15 o 
   7  -9   9      455.15      617.74     77.73 o 
  -5  -8   9     1385.43     1437.26    158.40 o 
  -4  -8   9      858.23      825.35    114.01 o 
  -3  -8   9        5.14       26.64     54.48 o 
  -2  -8   9      164.87      180.92     81.07 o 
  -1  -8   9      367.68      396.52     86.12 o 
   0  -8   9     1510.30     1861.42    153.87 o 
   1  -8   9      465.06      499.16     82.69 o 
   2  -8   9      545.34      520.18     82.92 o 
   3  -8   9      223.33      244.17     73.07 o 
   4  -8   9       26.75       43.56     69.68 o 
   5  -8   9      753.56      829.41    117.98 o 
   6  -8   9      957.93     1062.62     88.69 o 
   7  -8   9      713.11      957.24     96.22 o 
  -6  -7   9       44.25       43.89     74.01 o 
  -5  -7   9       77.96       35.14     49.29 o 
  -4  -7   9       41.91        7.00     41.38 o 
  -3  -7   9      457.48      470.44     41.33 o 
  -2  -7   9      156.78      207.30     75.03 o 
  -1  -7   9      380.25      447.39     81.95 o 
   0  -7   9     1789.12     1830.38    151.12 o 
   1  -7   9      100.88      126.57     66.90 o 
   2  -7   9     6207.16     5995.85    376.95 o 
   3  -7   9     4322.29     4018.75    265.73 o 
   4  -7   9       19.25       -9.95     66.70 o 
   5  -7   9     1412.68     1344.79    133.05 o 
   6  -7   9       26.00       14.37     51.62 o 
   7  -7   9      367.46      418.11     69.65 o 
  -7  -6   9      256.74      290.67     84.31 o 
  -6  -6   9      233.82      240.74    155.73 o 
  -5  -6   9     2066.21     2145.83    151.68 o 
  -4  -6   9      892.26      834.93    129.51 o 
  -3  -6   9     1823.68     1660.82    201.34 o 
  -2  -6   9     2815.51     2683.88    101.49 o 
  -1  -6   9     2477.87     2335.15     89.66 o 
   0  -6   9       42.86       31.73     21.13 o 
   1  -6   9        8.31      -23.52     24.89 o 
   2  -6   9      589.27      567.95     79.64 o 
   3  -6   9      976.29      956.18    113.04 o 
   4  -6   9       18.44        7.63     66.09 o 
   5  -6   9       99.67      120.06     46.77 o 
   6  -6   9      123.72      138.40     55.14 o 
   7  -6   9      616.72      751.56    107.41 o 
  -7  -5   9      101.52      173.47     78.72 o 
  -6  -5   9      694.29      749.16    125.01 o 
  -5  -5   9     3507.89     3726.19    189.38 o 
  -4  -5   9      344.46      387.54     40.40 o 
  -3  -5   9     2814.06     2673.28    142.78 o 
  -2  -5   9     8514.49     8352.98    389.53 o 
  -1  -5   9      708.85      608.65     40.06 o 
   0  -5   9      688.13      666.21     42.95 o 
   1  -5   9      322.87      310.70     29.56 o 
   2  -5   9     5124.04     4528.06    253.78 o 
   3  -5   9     1172.76     1111.86     79.73 o 
   4  -5   9        9.57      -16.44     31.09 o 
   5  -5   9       28.61        3.40     44.13 o 
   6  -5   9      938.14      894.96     82.87 o 
   7  -5   9       67.55       67.07     79.89 o 
  -8  -4   9      111.47      125.00     92.20 o 
  -7  -4   9      687.19      680.22     89.05 o 
  -6  -4   9      516.38      579.54     81.03 o 
  -5  -4   9      348.52      423.76     66.66 o 
  -4  -4   9      361.98      434.18     37.70 o 
  -3  -4   9      612.72      599.26     41.52 o 
  -2  -4   9      603.44      587.81     46.46 o 
  -1  -4   9     3770.54     3663.06    157.19 o 
   0  -4   9     3534.43     2980.91    229.68 o 
   1  -4   9      956.15      838.67     69.60 o 
   2  -4   9      111.04       46.59     60.34 o 
   3  -4   9      370.29      293.31     38.81 o 
   4  -4   9      133.47      133.16     31.28 o 
   5  -4   9       19.97       44.44     44.63 o 
   6  -4   9        9.59       -0.92     49.34 o 
   7  -4   9      158.38      145.18     57.78 o 
  -8  -3   9       75.05      105.84    109.57 o 
  -7  -3   9      140.41      338.85    179.65 o 
  -6  -3   9     2304.35     2877.19    120.24 o 
  -5  -3   9     3787.31     4466.63    135.70 o 
  -4  -3   9     3438.28     3798.30    116.30 o 
  -3  -3   9      183.59      188.79     26.32 o 
  -2  -3   9        1.27       46.60     24.10 o 
  -1  -3   9      776.33      755.82     53.47 o 
   0  -3   9      280.76      249.74     32.53 o 
   1  -3   9      960.93      863.16     70.37 o 
   2  -3   9       59.35       69.87     27.65 o 
   3  -3   9     2388.94     2561.42    123.04 o 
   4  -3   9     5909.84     6501.15    287.46 o 
   5  -3   9       65.60      122.02     46.42 o 
   6  -3   9       24.63       58.51     50.88 o 
   7  -3   9       82.34       51.85     54.70 o 
  -8  -2   9      434.47      426.36     76.48 o 
  -7  -2   9      583.16      605.26     59.45 o 
  -6  -2   9      295.93      318.84     40.47 o 
  -5  -2   9      483.94      571.72     37.04 o 
  -4  -2   9     1424.04     1695.68     61.77 o 
  -3  -2   9        0.55        0.37     22.48 o 
  -2  -2   9     1232.39     1253.61     56.48 o 
  -1  -2   9      398.63      353.41     35.54 o 
   0  -2   9     1231.45     1086.79     72.94 o 
   1  -2   9     2751.41     2594.70    166.94 o 
   2  -2   9     1994.23     2164.83    106.12 o 
   3  -2   9      135.18      124.61     37.03 o 
   4  -2   9      586.87      626.33     61.26 o 
   5  -2   9       11.78       57.89     45.32 o 
   6  -2   9      711.05      744.79     92.69 o 
   7  -2   9      174.60      106.73     59.13 o 
  -9  -1   9      167.49      143.90     73.99 o 
  -8  -1   9        0.98       40.25     61.63 o 
  -7  -1   9       38.77      110.57     54.77 o 
  -6  -1   9      750.32      879.44     65.40 o 
  -5  -1   9       12.62       32.67     28.08 o 
  -4  -1   9     3600.47     4026.36    175.63 o 
  -3  -1   9     4131.23     4572.16    196.21 o 
  -2  -1   9        3.30       24.37     27.74 o 
  -1  -1   9     3004.30     3063.34    141.36 o 
   0  -1   9      124.34      110.16     51.60 o 
   1  -1   9      587.89      653.92     51.95 o 
   2  -1   9     1184.89     1301.28     77.59 o 
   3  -1   9      540.49      566.01     55.33 o 
   4  -1   9     1395.44     1540.44     92.31 o 
   5  -1   9      525.25      496.20     56.74 o 
   6  -1   9      356.08      330.44     61.17 o 
   7  -1   9       58.65       75.35     62.64 o 
  -9   0   9      174.07      158.52     73.94 o 
  -8   0   9      143.09      126.62     62.95 o 
  -7   0   9       36.37       57.43     36.28 o 
  -6   0   9       29.18       63.07     33.99 o 
  -5   0   9       32.82       34.15     31.02 o 
  -4   0   9      602.42      821.09     62.23 o 
  -3   0   9      890.11      965.13     66.72 o 
  -2   0   9       84.32      105.09     30.69 o 
  -1   0   9      789.12      797.49     65.53 o 
   0   0   9      492.44      407.65     48.40 o 
   1   0   9    14176.83    14382.96    862.42 o 
   2   0   9     5318.92     6672.04    417.61 o 
   3   0   9      105.15       98.21     41.02 o 
   4   0   9     2306.13     2478.23    130.37 o 
   5   0   9        3.19      -27.93     47.64 o 
   6   0   9      324.97      327.44     76.88 o 
   7   0   9      117.01      103.75     73.94 o 
  -9   1   9      488.69      437.19     80.71 o 
  -8   1   9     1999.82     1946.31    150.55 o 
  -7   1   9      234.43      264.30     41.43 o 
  -6   1   9     2098.81     2281.76    111.94 o 
  -4   1   9     6171.58     7183.88    300.95 o 
  -3   1   9     9785.11    10423.89    429.75 o 
  -2   1   9     2606.27     2690.57    129.56 o 
  -1   1   9       95.73      100.15     37.79 o 
   0   1   9        8.18      -14.98     42.68 o 
   1   1   9      301.46      321.23     65.51 o 
   2   1   9        1.07       93.40     56.54 o 
   3   1   9      275.42      449.72     74.74 o 
   4   1   9     1190.60     1380.63    146.19 o 
   5   1   9      331.27      354.61     85.99 o 
   6   1   9        4.77      -40.45     78.53 o 
  -9   2   9       75.81       29.57     67.37 o 
  -8   2   9      173.19      188.79     42.48 o 
  -7   2   9     2168.69     2271.77    113.72 o 
  -6   2   9     8679.46     9087.39    376.54 o 
  -5   2   9     1320.89     1461.09     83.67 o 
  -4   2   9     1172.39     1303.46     81.01 o 
  -3   2   9     4487.50     4854.95    213.56 o 
  -2   2   9      570.10      593.97     60.48 o 
  -1   2   9     4320.33     4144.12    192.17 o 
   0   2   9      705.27      605.68     63.39 o 
   1   2   9        3.08       10.79     50.75 o 
   2   2   9       54.55       83.69     63.36 o 
   3   2   9     1318.41     1390.28    142.97 o 
   4   2   9      737.90      714.01    100.30 o 
   5   2   9        0.15       54.09     78.70 o 
   6   2   9       19.93      -52.41     72.69 o 
  -9   3   9        1.40      -28.80     66.13 o 
  -8   3   9      845.70      842.51     73.23 o 
  -7   3   9        1.91       19.31     36.84 o 
  -6   3   9       20.24       49.14     36.68 o 
  -5   3   9       88.84      105.25     44.23 o 
  -4   3   9      206.25      250.49     51.54 o 
  -3   3   9      818.45      895.48     75.53 o 
  -2   3   9      537.87      435.57     49.99 o 
  -1   3   9       33.10      -60.11     43.20 o 
   0   3   9       24.65      -30.00     58.72 o 
   1   3   9     1262.60     1431.12    137.07 o 
   2   3   9     1080.58     1324.36    136.98 o 
   3   3   9       82.44      107.98     72.64 o 
   4   3   9        0.32      -10.56     73.59 o 
   5   3   9        8.71       22.20     73.20 o 
  -9   4   9      123.02      120.26     71.84 o 
  -8   4   9      794.91      710.71     69.04 o 
  -7   4   9       84.66       94.40     39.86 o 
  -6   4   9      652.84      674.33     66.48 o 
  -5   4   9       21.20       58.54     36.23 o 
  -4   4   9      992.20     1042.85     79.94 o 
  -3   4   9      757.23      741.66     75.26 o 
  -2   4   9       11.89      -14.38     44.35 o 
  -1   4   9       34.69      -23.26     48.05 o 
   0   4   9      185.57      200.83     68.03 o 
   1   4   9       68.64       52.95     62.99 o 
   2   4   9     1266.74     1613.95    152.43 o 
   3   4   9     1874.92     1927.78    171.39 o 
   4   4   9       35.79       24.90     79.67 o 
   5   4   9       81.67       94.84     90.08 o 
  -9   5   9        1.10      -69.90     69.83 o 
  -8   5   9        4.91      -45.94     38.17 o 
  -7   5   9      122.45      115.14     41.26 o 
  -6   5   9      155.11      127.10     42.32 o 
  -5   5   9      256.91      250.23     45.16 o 
  -4   5   9      199.00      145.07     45.08 o 
  -3   5   9     1138.02     1084.89     90.23 o 
  -2   5   9     1508.38     1406.73    179.82 o 
  -1   5   9      940.98      967.78    119.21 o 
   0   5   9      411.05      462.48     79.35 o 
   1   5   9      430.26      451.66     82.40 o 
   2   5   9       72.72       59.32     72.55 o 
   3   5   9        7.37       49.30     79.07 o 
   4   5   9       19.13       53.58     84.34 o 
  -9   6   9       73.86       42.71     56.42 o 
  -8   6   9      284.39      232.74     44.60 o 
  -7   6   9       53.36      -17.98     66.29 o 
  -6   6   9      360.08      379.98     50.67 o 
  -5   6   9     2114.79     2266.86    123.10 o 
  -4   6   9     3332.36     3303.79    163.08 o 
  -3   6   9       95.46      -16.41     47.77 o 
  -2   6   9      210.41      157.51     91.29 o 
  -1   6   9       25.75        5.63     63.93 o 
   0   6   9      610.69      649.36     90.10 o 
   1   6   9      561.84      578.99     90.08 o 
   2   6   9       71.25       56.69     76.79 o 
   3   6   9       11.53       43.61     82.52 o 
  -8   7   9      182.25      147.61     45.05 o 
  -7   7   9       38.68      -31.72     55.07 o 
  -6   7   9       61.64       10.11     52.29 o 
  -5   7   9        6.01      -40.60     43.98 o 
  -4   7   9        2.82      -39.20     45.12 o 
  -3   7   9      321.44      182.84     94.39 o 
  -2   7   9      422.10      324.40     78.14 o 
  -1   7   9      677.30      552.42     87.04 o 
   0   7   9      310.61      322.06     79.38 o 
   1   7   9       13.87       -0.98     70.39 o 
   2   7   9      429.33      511.83     98.20 o 
  -7   8   9      763.16      726.31     67.85 o 
  -6   8   9      165.93       90.90     57.76 o 
  -5   8   9      328.30      285.78     81.33 o 
  -4   8   9      154.46      109.30     81.50 o 
  -3   8   9       52.94      -59.28    140.61 o 
  -2   8   9      402.87      359.26    170.04 o 
  -1   8   9      332.13      371.46    155.42 o 
   0   8   9      329.18      423.38    186.09 o 
   1   8   9       84.05       77.92     78.91 o 
  -6   9   9        2.00      -98.39    169.23 o 
  -5   9   9      614.66      505.09    187.20 o 
  -4   9   9      462.03      361.40    180.26 o 
  -3   9   9        1.15      -36.98    165.72 o 
  -2   9   9      224.47       80.38    119.97 o 
  -1   9   9      173.67       87.68     70.04 o 
  -1 -11  10       62.75      214.44    113.98 o 
   0 -11  10       11.08      131.64    106.14 o 
   1 -11  10     1292.12     1608.63    169.60 o 
   2 -11  10     1436.61     1526.89    156.66 o 
   3 -11  10       20.94       35.55     89.61 o 
   4 -11  10      291.70      440.64    102.59 o 
  -3 -10  10      983.17     1514.77    169.35 o 
  -2 -10  10      262.07      338.00    111.67 o 
  -1 -10  10       75.29       92.08     99.45 o 
   0 -10  10      335.63      451.61    106.01 o 
   1 -10  10       14.01       12.99     87.21 o 
   2 -10  10      218.97      268.69     91.82 o 
   3 -10  10      559.56      627.20    102.15 o 
   4 -10  10      572.30      537.24    101.26 o 
   5 -10  10        5.36      114.77     90.22 o 
  -4  -9  10        2.89       70.37     93.28 o 
  -3  -9  10       43.60      158.35     66.17 o 
  -2  -9  10      529.90      591.82    110.71 o 
  -1  -9  10     2285.48     2445.04    198.86 o 
   0  -9  10      528.99      651.32    106.41 o 
   1  -9  10      667.01      782.60    117.36 o 
   2  -9  10     1562.93     1653.81    153.35 o 
   3  -9  10        1.88       33.93     77.05 o 
   4  -9  10      787.54      842.03    124.05 o 
   5  -9  10      373.10      490.39     97.72 o 
   6  -9  10       94.69      100.55    101.55 o 
  -5  -8  10      394.18      457.43    108.51 o 
  -4  -8  10       51.82       51.15     85.47 o 
  -3  -8  10       32.74       84.05     57.82 o 
  -2  -8  10      662.79      734.35    107.35 o 
  -1  -8  10     1151.38     1165.68    135.67 o 
   0  -8  10        3.18       47.47     78.21 o 
   1  -8  10     1935.76     1855.50    158.40 o 
   2  -8  10     2445.99     2265.25    176.78 o 
   3  -8  10       13.79       30.73     75.76 o 
   4  -8  10      618.39      593.76     95.95 o 
   5  -8  10        0.50       13.50     81.78 o 
   6  -8  10      418.61      455.45     75.78 o 
  -6  -7  10     1691.55     1738.19    190.17 o 
  -5  -7  10     1214.29     1290.98    115.34 o 
  -4  -7  10       68.72        2.68     43.94 o 
  -3  -7  10     1623.38     1483.62    138.34 o 
  -2  -7  10      134.46      128.84     79.57 o 
  -1  -7  10      194.88      261.95     81.35 o 
   0  -7  10        2.09      -20.43     72.34 o 
   1  -7  10       49.42       13.13     70.50 o 
   2  -7  10       44.25       52.47     70.71 o 
   3  -7  10      168.94      252.15     78.70 o 
   4  -7  10      258.40      325.00     85.25 o 
   5  -7  10       55.69       22.30     48.89 o 
   6  -7  10       37.81       66.56     57.45 o 
   7  -7  10      481.45      569.66    106.83 o 
  -6  -6  10      528.42      563.91     77.08 o 
  -5  -6  10      189.59      137.19     49.26 o 
  -4  -6  10      256.21      327.18     56.53 o 
  -3  -6  10      904.82      829.39    121.85 o 
  -2  -6  10       34.75       20.60     37.02 o 
  -1  -6  10        9.77      -17.32     23.46 o 
   0  -6  10       45.89       77.28     30.68 o 
   1  -6  10     2673.99     2475.56    187.69 o 
   2  -6  10     1882.70     1645.95    147.73 o 
   3  -6  10       31.12       21.71     70.31 o 
   4  -6  10       74.69       78.51     75.66 o 
   5  -6  10     1355.40     1449.71     95.65 o 
   6  -6  10      730.24      794.78     79.13 o 
   7  -6  10      331.97      567.22    103.32 o 
  -7  -5  10      217.29      217.85     93.97 o 
  -6  -5  10      103.25      111.04     44.81 o 
  -5  -5  10      107.13      159.93     55.77 o 
  -4  -5  10     1091.99     1139.52     84.41 o 
  -3  -5  10     1050.79      982.49     56.07 o 
  -2  -5  10      144.84      132.20     27.72 o 
  -1  -5  10      358.80      323.72     46.81 o 
   0  -5  10     6908.86     6373.78    221.59 o 
   1  -5  10     1336.10     1252.62     66.05 o 
   2  -5  10       13.34        5.71     38.15 o 
   3  -5  10      590.57      474.44     55.67 o 
   4  -5  10       26.12        0.16     42.48 o 
   5  -5  10        5.66       36.37     61.67 o 
   6  -5  10       42.23       26.62     72.84 o 
   7  -5  10      689.80      939.70    124.69 o 
  -8  -4  10        2.97      -49.78     72.20 o 
  -7  -4  10      126.75      166.26     68.49 o 
  -6  -4  10     1908.26     2204.83    122.72 o 
  -5  -4  10     3677.36     3992.88    146.02 o 
  -4  -4  10       11.28       31.06     27.81 o 
  -3  -4  10      539.84      538.00     43.07 o 
  -2  -4  10      823.19      874.72     58.84 o 
  -1  -4  10      189.48      205.38     31.16 o 
   0  -4  10     3244.85     3006.75    137.47 o 
   1  -4  10     1974.83     1678.68     94.68 o 
   2  -4  10     1295.97     1109.38    112.39 o 
   3  -4  10     5256.99     5359.28    229.09 o 
   4  -4  10     1172.16     1315.77     87.40 o 
   5  -4  10      252.18      249.14     51.75 o 
   6  -4  10      403.97      335.24     60.20 o 
   7  -4  10      181.95      255.13     91.45 o 
  -8  -3  10      291.06      228.18     75.60 o 
  -7  -3  10      793.72      815.50    109.08 o 
  -6  -3  10       49.27       27.21     56.55 o 
  -5  -3  10      892.67      996.31     70.80 o 
  -4  -3  10     1196.50     1366.12     79.96 o 
  -3  -3  10       79.75      108.52     31.19 o 
  -2  -3  10      870.10      828.01     59.15 o 
  -1  -3  10      590.93      501.43     59.62 o 
   0  -3  10      421.49      313.66     39.49 o 
   1  -3  10      296.02      223.78     45.13 o 
   2  -3  10      175.24      183.67     37.53 o 
   3  -3  10      333.36      374.94     46.53 o 
   4  -3  10       39.33       45.37     44.34 o 
   5  -3  10     1626.96     1886.35    111.00 o 
   6  -3  10      451.93      438.76     63.84 o 
   7  -3  10      792.89      971.70     97.49 o 
  -8  -2  10      106.08       79.25     68.73 o 
  -7  -2  10      982.43     1181.76    121.83 o 
  -6  -2  10      500.25      571.34     55.24 o 
  -5  -2  10      647.49      754.50     64.61 o 
  -4  -2  10     2969.70     3269.04    149.00 o 
  -3  -2  10       69.63      107.47     32.39 o 
  -2  -2  10     2614.74     2534.47    119.44 o 
  -1  -2  10      677.77      653.20     61.50 o 
   0  -2  10     2277.51     2015.92    109.08 o 
   1  -2  10     2873.63     2794.67    146.11 o 
   2  -2  10      683.54      778.82    118.37 o 
   3  -2  10     2477.41     2823.49    214.09 o 
   4  -2  10     1572.84     1815.47    105.34 o 
   5  -2  10      723.50      884.05     82.03 o 
   6  -2  10       18.99       -2.45     75.84 o 
   7  -2  10       27.54       -9.47     79.49 o 
  -9  -1  10      103.83       60.69     76.65 o 
  -8  -1  10        5.98       37.19     67.03 o 
  -7  -1  10      291.70      240.89     64.34 o 
  -6  -1  10      612.58      594.32     55.58 o 
  -5  -1  10       21.56       12.87     34.58 o 
  -4  -1  10        6.89       25.66     33.14 o 
  -3  -1  10      107.64      155.71     35.13 o 
  -2  -1  10      190.74      183.40     36.36 o 
  -1  -1  10     1161.52     1023.80     73.36 o 
   0  -1  10     7158.27     6870.18    297.09 o 
   1  -1  10     4432.79     4520.58    238.96 o 
   2  -1  10      488.86      484.92     84.77 o 
   3  -1  10      316.44      387.77     77.26 o 
   4  -1  10       11.12       -6.54     72.96 o 
   5  -1  10      323.64      345.67     86.14 o 
   6  -1  10      205.33      177.52     85.10 o 
  -9   0  10      762.01      662.30     93.28 o 
  -8   0  10        3.63      -28.32     65.25 o 
  -7   0  10     1142.38     1417.62     89.47 o 
  -5   0  10     3973.12     4745.14    207.90 o 
  -4   0  10    10035.65    10830.73    445.41 o 
  -3   0  10     2463.75     2492.95    122.38 o 
  -2   0  10       57.98      137.52     38.42 o 
  -1   0  10      180.20      161.95     40.84 o 
   0   0  10      860.38      730.67     71.98 o 
   1   0  10      134.95       77.34     61.77 o 
   2   0  10      304.78      449.63     77.32 o 
   3   0  10      201.35      228.42     79.46 o 
   4   0  10      192.51      173.63     71.32 o 
   5   0  10      631.11      524.43     95.62 o 
   6   0  10        0.43       30.74     81.74 o 
  -9   1  10      260.31      173.53     75.88 o 
  -8   1  10     1351.93     1326.39    129.08 o 
  -7   1  10     2791.93     2896.25    139.39 o 
  -6   1  10     1116.64     1266.13     93.94 o 
  -5   1  10       48.36      107.10     38.49 o 
  -4   1  10      540.36      638.38     65.91 o 
  -3   1  10      242.43      260.14     42.82 o 
  -2   1  10      727.63      635.94     63.62 o 
  -1   1  10      396.90      303.21     50.49 o 
   0   1  10       72.22      -15.81     49.30 o 
   1   1  10       28.79       58.64     61.07 o 
   2   1  10      989.50     1199.41    137.32 o 
   3   1  10      323.11      388.72     85.59 o 
   4   1  10       34.39       79.76     68.83 o 
   5   1  10        0.23       -2.76     79.78 o 
   6   1  10      590.99      597.15    105.33 o 
  -9   2  10      273.29      202.47     77.18 o 
  -8   2  10       79.41       86.70     45.19 o 
  -7   2  10      197.36      222.52     43.42 o 
  -6   2  10        9.79       26.82     39.89 o 
  -5   2  10      305.18      335.08     46.57 o 
  -4   2  10       55.08       61.54     37.59 o 
  -3   2  10      648.84      668.82     68.82 o 
  -2   2  10      104.15       87.59     44.31 o 
  -1   2  10      170.52      124.56     46.49 o 
   0   2  10        9.48      -43.09     46.71 o 
   1   2  10      865.26      941.92    114.27 o 
   2   2  10      943.56     1014.28    131.17 o 
   3   2  10       94.51      100.44     76.98 o 
   4   2  10       20.01       57.43     69.85 o 
   5   2  10      129.90      159.71     88.76 o 
  -9   3  10      162.43       56.41     74.81 o 
  -8   3  10        8.28      -11.48     45.89 o 
  -7   3  10      392.60      403.32     51.18 o 
  -6   3  10     1284.25     1334.98     89.07 o 
  -5   3  10      126.46      124.72     43.26 o 
  -4   3  10      178.80      146.68     44.68 o 
  -3   3  10       62.12       66.82     44.07 o 
  -2   3  10        2.07      -45.96     45.11 o 
  -1   3  10     1024.16     1023.43     95.79 o 
   0   3  10      183.45      129.10     63.61 o 
   1   3  10      942.51     1138.01    132.43 o 
   2   3  10     3092.27     3569.02    249.16 o 
   3   3  10      575.62      672.92    102.07 o 
   4   3  10        2.91       37.95     81.60 o 
   5   3  10       70.70       63.73     88.75 o 
  -9   4  10       52.32       26.87     77.38 o 
  -8   4  10      600.81      577.12     62.14 o 
  -7   4  10      185.04      168.52     44.30 o 
  -6   4  10      375.50      366.12     52.08 o 
  -5   4  10      350.72      290.73     50.61 o 
  -4   4  10      535.15      568.32     56.91 o 
  -3   4  10     2337.41     2368.85    132.44 o 
  -2   4  10     2162.70     2098.46    143.80 o 
  -1   4  10     1070.54     1084.37     96.58 o 
   0   4  10      598.74      572.41     83.27 o 
   1   4  10        2.54       38.38     71.02 o 
   2   4  10        3.19       -7.20     65.68 o 
   3   4  10       14.49       32.87     71.77 o 
   4   4  10      596.11      630.05    106.51 o 
  -9   5  10        6.72       -7.81     81.87 o 
  -8   5  10        5.00      -64.57     70.31 o 
  -7   5  10      309.39      322.99     52.93 o 
  -6   5  10     1893.50     1991.71    114.90 o 
  -5   5  10     3061.30     3343.20    163.88 o 
  -4   5  10      195.00      167.82     51.60 o 
  -3   5  10      248.18      157.30     59.34 o 
  -2   5  10       23.70      -21.17    116.71 o 
  -1   5  10     1473.54     1439.11    137.53 o 
   0   5  10     1680.76     1842.54    164.37 o 
   1   5  10        1.93       -1.50     72.33 o 
   2   5  10       74.75      155.00     81.95 o 
   3   5  10        0.26       66.81     76.44 o 
  -8   6  10       44.68       -0.54     62.65 o 
  -7   6  10        1.28      -28.95     49.71 o 
  -6   6  10      102.63      107.46     49.85 o 
  -5   6  10      179.91      120.15     51.64 o 
  -4   6  10      315.94      275.62     72.75 o 
  -3   6  10      233.48      139.89     71.37 o 
  -2   6  10        5.77       85.99     98.45 o 
  -1   6  10      979.33      891.96    122.84 o 
   0   6  10       51.38      -14.97     62.71 o 
   1   6  10      145.22      175.43     81.39 o 
   2   6  10      695.62      891.06    135.42 o 
  -8   7  10      584.07      518.23     60.52 o 
  -7   7  10      104.70       33.81     48.78 o 
  -6   7  10      244.24      213.42     75.36 o 
  -5   7  10      705.66      601.41     81.14 o 
  -4   7  10       41.87      -27.52    122.00 o 
  -3   7  10      203.27       88.48    132.56 o 
  -2   7  10      453.11      232.70     80.66 o 
  -1   7  10       27.93      -47.29     72.07 o 
   0   7  10       24.20       54.72     74.83 o 
   1   7  10       61.29       59.48     82.08 o 
  -7   8  10       31.91      -34.05     53.42 o 
  -6   8  10       72.27       43.63     53.33 o 
  -5   8  10      320.11      283.56     74.13 o 
  -4   8  10      141.84      256.70     85.31 o 
  -3   8  10      144.73      455.79    168.68 o 
  -2   8  10      197.18      607.73    169.40 o 
  -1   8  10       12.64     -112.07     74.72 o 
   0   8  10       49.69      -32.97     79.03 o 
  -4   9  10      283.59       55.72    219.80 o 
  -3   9  10      142.51      -20.93    221.30 o 
   1 -11  11     1024.50     1177.29    154.55 o 
   2 -11  11      241.96      330.57    108.74 o 
  -2 -10  11     1584.67     1707.70    183.92 o 
  -1 -10  11      793.05      965.68    150.93 o 
   0 -10  11      557.18      667.22    121.39 o 
   1 -10  11     1219.06     1314.47    156.84 o 
   2 -10  11        0.42       42.60     92.16 o 
   3 -10  11      258.70      325.18    100.06 o 
   4 -10  11       13.83      122.85     94.44 o 
  -3  -9  11      366.20      550.05    109.66 o 
  -2  -9  11      457.88      549.11    116.37 o 
  -1  -9  11      165.71      321.23    105.76 o 
   0  -9  11       84.38      149.31     95.83 o 
   1  -9  11      193.13      254.51     95.46 o 
   2  -9  11        2.93        6.83     87.33 o 
   3  -9  11       46.79       63.09     86.30 o 
   4  -9  11        0.64        6.48     89.53 o 
   5  -9  11      130.71      211.22     97.33 o 
  -4  -8  11      398.53      482.95    104.02 o 
  -3  -8  11       39.02       75.98     81.78 o 
  -2  -8  11      393.80      556.82    108.13 o 
  -1  -8  11        3.60       80.03     90.56 o 
   0  -8  11      354.60      469.36    100.36 o 
   1  -8  11        2.58       44.62     83.19 o 
   2  -8  11      847.11      868.23    121.76 o 
   3  -8  11      488.50      537.84    100.54 o 
   4  -8  11      176.91      181.48     91.13 o 
   5  -8  11       16.05       63.80     62.92 o 
   6  -8  11      645.65      899.36     94.96 o 
  -4  -7  11      213.71      224.54     90.09 o 
  -3  -7  11       71.56       82.62     74.37 o 
  -1  -7  11        1.16       53.47     84.14 o 
   0  -7  11      757.47      808.16    123.72 o 
   1  -7  11      640.46      593.75     99.12 o 
   2  -7  11      150.04      133.01     81.34 o 
   3  -7  11      611.23      599.03     99.64 o 
   4  -7  11     2389.87     2255.94    190.14 o 
   5  -7  11      909.10     1008.07     88.28 o 
   6  -7  11      175.77      311.76     67.88 o 
  -6  -6  11        1.69      -31.54     68.75 o 
  -5  -6  11      578.48      546.93     78.57 o 
  -4  -6  11      338.83      317.09     64.04 o 
  -3  -6  11        1.09      -26.90     27.32 o 
  -2  -6  11      343.27      323.84     53.49 o 
  -1  -6  11     4131.81     3773.26    164.78 o 
   0  -6  11     2608.19     2534.13    195.03 o 
   1  -6  11      405.15      319.47     87.20 o 
   2  -6  11      975.36      812.97    107.87 o 
   3  -6  11      149.02      188.38     84.90 o 
   4  -6  11        8.43       -1.22     45.28 o 
   5  -6  11      203.71      252.33     58.14 o 
   6  -6  11      201.83      236.85     85.20 o 
  -7  -5  11      249.01      136.43     76.76 o 
  -6  -5  11      570.31      584.30     83.95 o 
  -5  -5  11      776.83      817.23    111.97 o 
  -4  -5  11      901.77      929.77     68.76 o 
  -3  -5  11     1083.09     1134.03     74.00 o 
  -2  -5  11      121.56      119.61     31.10 o 
  -1  -5  11      816.44      752.31     61.87 o 
   0  -5  11     2010.01     1830.06    135.68 o 
   1  -5  11       52.86       66.10     37.65 o 
   2  -5  11     2417.23     2131.40    159.62 o 
   3  -5  11      515.55      451.01     79.07 o 
   4  -5  11      856.38      858.99     94.84 o 
   5  -5  11      633.29      624.73     86.91 o 
   6  -5  11      255.28      381.27     88.40 o 
  -7  -4  11      713.75      646.65     90.49 o 
  -6  -4  11      336.48      368.57     74.31 o 
  -5  -4  11     2611.87     2764.79    214.06 o 
  -4  -4  11      827.16      877.74     68.95 o 
  -3  -4  11      940.62      910.99     65.86 o 
  -2  -4  11      194.76      216.42     35.91 o 
  -1  -4  11       19.51       26.65     30.46 o 
   0  -4  11      683.47      693.20     62.60 o 
   1  -4  11        9.32      -32.83     39.13 o 
   2  -4  11        1.02      -49.85     64.65 o 
   3  -4  11       28.19      -30.90     67.53 o 
   4  -4  11      345.73      291.22     89.05 o 
   5  -4  11      181.15      233.65     91.19 o 
  -8  -3  11      583.43      497.49     89.01 o 
  -7  -3  11      425.62      489.40     81.78 o 
  -6  -3  11       97.79      200.03     67.46 o 
  -5  -3  11      817.11      921.33     73.97 o 
  -4  -3  11      265.75      270.69     40.72 o 
  -3  -3  11     3290.08     3345.23    152.40 o 
  -2  -3  11     3143.76     3219.62    147.90 o 
  -1  -3  11     3791.90     3474.44    158.73 o 
   0  -3  11     2988.94     2737.63    134.48 o 
   1  -3  11       53.25       64.51     46.27 o 
   2  -3  11     2886.48     2679.24    203.84 o 
   3  -3  11      723.14      738.97    101.98 o 
   4  -3  11       33.81      -16.04     82.92 o 
   5  -3  11      264.20      303.17     95.96 o 
   6  -3  11     1406.82     1472.96    163.68 o 
  -8  -2  11     1224.46     1247.53    137.30 o 
  -7  -2  11     1147.57     1057.68    120.66 o 
  -6  -2  11        4.01       19.41     40.90 o 
  -5  -2  11      142.78      139.47     40.62 o 
  -4  -2  11      180.91      220.28     40.88 o 
  -3  -2  11        0.38       18.81     35.72 o 
  -2  -2  11       59.27       56.41     36.25 o 
  -1  -2  11     2897.07     2698.67    133.22 o 
   0  -2  11     4891.75     4610.83    209.50 o 
   1  -2  11     1821.57     1696.75    123.45 o 
   2  -2  11       39.77      -38.44     74.00 o 
   3  -2  11        4.35      -41.74     74.12 o 
   4  -2  11      447.97      519.14     97.92 o 
   5  -2  11       24.45       60.94     82.50 o 
   6  -2  11        9.72       40.91     85.07 o 
  -8  -1  11     1200.92     1164.08    132.94 o 
  -7  -1  11      841.23      888.35     78.59 o 
  -6  -1  11     1877.47     2231.93    118.92 o 
  -5  -1  11     3683.54     4160.94    187.83 o 
  -4  -1  11     2030.06     2004.06    107.70 o 
  -3  -1  11       57.32       78.70     36.99 o 
  -2  -1  11      838.15      845.27     74.46 o 
  -1  -1  11     2229.31     2021.58    114.07 o 
   0  -1  11      302.26      243.83     53.25 o 
   1  -1  11      345.10      354.91     63.68 o 
   2  -1  11       13.48      -13.47     76.77 o 
   3  -1  11      588.28      634.11    100.67 o 
   4  -1  11     1007.81     1166.63    148.66 o 
   5  -1  11      493.46      482.01     99.29 o 
   6  -1  11       50.00       88.29     84.25 o 
  -8   0  11      545.91      562.27     87.67 o 
  -7   0  11     1070.24     1128.94     82.11 o 
  -6   0  11      832.00      963.51     79.09 o 
  -5   0  11        2.71       26.01     40.79 o 
  -4   0  11       70.87      111.65     42.66 o 
  -3   0  11      230.34      203.94     42.82 o 
  -2   0  11      739.11      709.69     67.19 o 
  -1   0  11       52.47       30.19     45.93 o 
   0   0  11       98.69       40.78     49.00 o 
   1   0  11       37.83        0.97     76.40 o 
   2   0  11       15.85      -62.52     74.71 o 
   3   0  11      168.84      182.76     86.26 o 
   4   0  11        5.31       34.47     80.90 o 
   5   0  11      587.98      629.78    105.66 o 
  -9   1  11       20.86      -46.98     77.23 o 
  -8   1  11      460.40      444.54     57.95 o 
  -7   1  11        5.02       27.79     46.34 o 
  -6   1  11      581.99      601.47     58.28 o 
  -5   1  11      151.03      186.02     46.15 o 
  -4   1  11      406.58      484.38     53.90 o 
  -3   1  11        2.44       -0.51     42.78 o 
  -2   1  11     1600.71     1570.42    100.56 o 
  -1   1  11     1272.86     1331.45    102.36 o 
   0   1  11      294.43      313.90     63.01 o 
   1   1  11     1550.64     1921.50    176.53 o 
   2   1  11      837.84     1135.62    142.63 o 
   3   1  11       47.27      108.94     74.07 o 
   4   1  11      411.60      421.64     97.15 o 
   5   1  11      175.09      213.30     93.74 o 
  -9   2  11        0.88      -98.12     76.28 o 
  -8   2  11      258.23      217.92     52.67 o 
  -7   2  11      743.42      873.59     81.83 o 
  -6   2  11      159.47      204.01     50.51 o 
  -5   2  11      173.86      168.61     46.63 o 
  -4   2  11       55.20       83.96     46.77 o 
  -3   2  11       52.81       33.25     46.45 o 
  -2   2  11      414.98      334.36     57.30 o 
  -1   2  11      486.51      408.50     62.88 o 
   0   2  11      202.27      167.66     58.74 o 
   1   2  11     4122.21     4983.98    333.28 o 
   2   2  11     1323.07     1552.76    150.63 o 
   3   2  11        9.25       69.00     82.97 o 
   4   2  11      173.23      160.87     80.51 o 
  -8   3  11      396.13      404.04     59.08 o 
  -7   3  11       12.55       -1.91     60.96 o 
  -6   3  11     2231.22     2431.54    131.54 o 
  -5   3  11        0.69       75.00     49.57 o 
  -4   3  11     2030.19     2149.14    124.80 o 
  -3   3  11     2325.55     2229.56    127.41 o 
  -2   3  11      466.73      443.43    112.33 o 
  -1   3  11      155.88      137.69     56.65 o 
   0   3  11      470.47      441.79     91.01 o 
   1   3  11      221.47      195.98     84.14 o 
   2   3  11      364.03      421.13     93.06 o 
   3   3  11      439.59      538.18     93.55 o 
   4   3  11      200.25      273.16     96.28 o 
  -8   4  11       11.92       16.15     52.16 o 
  -7   4  11      615.06      719.61     70.84 o 
  -6   4  11     2953.71     3219.97    161.64 o 
  -5   4  11      510.17      466.08     61.57 o 
  -4   4  11       37.58       12.81     49.48 o 
  -3   4  11       20.56      -61.19     77.96 o 
  -2   4  11     1623.26     1703.31    270.85 o 
  -1   4  11     2147.73     2357.06    196.21 o 
   0   4  11       27.81        5.59     75.67 o 
   1   4  11      105.80      123.09     81.67 o 
   2   4  11       67.81       56.65     81.95 o 
   3   4  11       35.79      -12.32     87.15 o 
  -8   5  11       78.28       81.83     80.60 o 
  -7   5  11      452.95      446.72     63.06 o 
  -6   5  11      559.47      551.13     65.57 o 
  -5   5  11      282.96      274.82     58.42 o 
  -4   5  11       48.60      -31.79     60.48 o 
  -3   5  11       23.59     -101.93     67.95 o 
  -2   5  11       39.77      -58.59     74.71 o 
  -1   5  11      201.89      146.36     82.05 o 
   0   5  11      363.88      260.81     77.78 o 
   1   5  11      272.04      271.32     89.58 o 
   2   5  11      296.56      332.89     93.24 o 
  -7   6  11      320.69      304.93     61.39 o 
  -6   6  11     1160.73     1134.78     99.50 o 
  -5   6  11      203.04       92.22     58.62 o 
  -4   6  11       28.13      -75.92     56.49 o 
  -3   6  11       28.16       38.25     91.33 o 
  -2   6  11       38.63     -111.53     74.35 o 
  -1   6  11      196.98      175.76     84.18 o 
   0   6  11      236.41      251.39     86.79 o 
   1   6  11        2.28        1.67     73.65 o 
  -7   7  11       76.51        4.72     54.58 o 
  -6   7  11       60.90      -11.80     55.25 o 
  -5   7  11       91.34       41.43     84.39 o 
  -4   7  11       56.12      -20.96    142.09 o 
  -3   7  11       69.87       22.88    232.18 o 
  -2   7  11       85.87      -88.23     77.57 o 
  -1   7  11       72.04      -34.44     76.91 o 
   0   7  11       35.00       41.64     82.17 o 
  -5   8  11      148.22      418.45    123.12 o 
  -4   8  11      397.88      743.91    193.98 o 
  -2   8  11       56.12     -102.42     80.32 o 
  -1 -10  12      351.12      594.14    130.82 o 
   0 -10  12       80.21      177.83    111.90 o 
   1 -10  12      125.75      260.80    110.45 o 
   2 -10  12        2.20        6.40    100.74 o 
   3 -10  12        4.68       36.18     98.13 o 
  -2  -9  12       32.57      178.99    109.95 o 
  -1  -9  12       71.81      194.22    109.30 o 
   0  -9  12        6.77       72.87    103.05 o 
   1  -9  12      769.40      800.12    125.16 o 
   2  -9  12      229.37      229.82    100.74 o 
   3  -9  12      253.17      327.00    103.46 o 
   4  -9  12      327.56      528.11    113.84 o 
  -1  -8  12      139.08      192.76    101.00 o 
   0  -8  12      108.52      104.07     97.29 o 
   1  -8  12      260.19      325.41    101.82 o 
   2  -8  12      779.84      751.82    116.96 o 
   3  -8  12     1439.29     1471.45    161.20 o 
   4  -8  12      861.01      921.55    140.52 o 
   5  -8  12        0.23       -8.37     83.75 o 
   0  -7  12      739.96      813.05    117.39 o 
   1  -7  12      595.33      505.85    102.63 o 
   2  -7  12      472.02      513.46    105.32 o 
   3  -7  12      100.69      145.87     94.17 o 
   4  -7  12      426.08      502.59    109.39 o 
   5  -7  12        7.27      154.60    102.25 o 
  -5  -6  12      894.33      836.81    121.61 o 
  -4  -6  12      423.58      377.10     71.73 o 
  -3  -6  12        7.06      -31.43     35.39 o 
  -2  -6  12      262.06      207.64     36.24 o 
  -6  -5  12     1122.98     1102.20    136.80 o 
  -5  -5  12      294.25      251.39     73.36 o 
  -4  -5  12      466.56      409.57     46.83 o 
  -3  -5  12      264.64      241.45     43.33 o 
  -2  -5  12      625.33      566.84     52.94 o 
  -1  -5  12     2570.99     2407.12    118.47 o 
   0  -5  12      131.83       69.39    101.90 o 
   1  -5  12        7.94       89.93     68.31 o 
   2  -5  12        1.24      -66.70     44.47 o 
  -7  -4  12       25.08     -112.58     75.05 o 
  -6  -4  12        2.05      -50.87     68.92 o 
  -5  -4  12      523.07      474.66     52.48 o 
  -4  -4  12     1715.27     1866.99    103.44 o 
  -3  -4  12      940.68      977.68     73.07 o 
  -2  -4  12      803.79      744.74     64.95 o 
  -1  -4  12      278.73      188.27     39.25 o 
   0  -4  12       41.21       62.79     41.27 o 
   1  -4  12      879.11      836.20     84.34 o 
   2  -4  12      329.43      219.29     75.24 o 
   3  -4  12       21.85     -100.20     72.95 o 
   4  -4  12      365.20      426.52     95.39 o 
  -7  -3  12      199.38      144.71     76.95 o 
  -6  -3  12      291.65      294.34     50.89 o 
  -5  -3  12       20.18       -0.52     42.03 o 
  -4  -3  12       81.62       82.80     40.77 o 
  -3  -3  12       34.43       42.12     36.44 o 
  -2  -3  12        0.25       -8.69     37.55 o 
  -1  -3  12      210.48      182.47     43.19 o 
   0  -3  12     4012.04     3547.60    169.16 o 
   1  -3  12     1372.19     1232.67    100.03 o 
   2  -3  12      168.67      116.24     79.32 o 
   3  -3  12       18.01      -49.84     79.85 o 
   4  -3  12      115.82      152.41     88.29 o 
   5  -3  12      185.32      115.57     91.54 o 
  -7  -2  12        2.86      -34.73     72.06 o 
  -6  -2  12      570.47      606.16     59.90 o 
  -5  -2  12     1784.41     1755.91    104.35 o 
  -4  -2  12        1.07      -36.16     42.42 o 
  -3  -2  12     1035.88     1112.48     82.77 o 
  -2  -2  12     2027.85     1890.51    108.15 o 
  -1  -2  12      872.93      839.14     79.54 o 
   0  -2  12      596.98      511.46     60.96 o 
   1  -2  12      125.89      143.14     58.62 o 
   2  -2  12      931.61      783.35    110.22 o 
   3  -2  12     1170.86     1250.00    157.64 o 
   4  -2  12      101.60       54.21     89.46 o 
   5  -2  12      472.99      529.56    107.14 o 
  -8  -1  12      306.81      257.35     84.22 o 
  -7  -1  12     1003.57     1078.94     89.96 o 
  -6  -1  12      148.53      197.79     50.25 o 
  -5  -1  12       78.83       84.20     47.10 o 
  -4  -1  12        6.61      -17.01     44.50 o 
  -3  -1  12      389.77      392.57     50.52 o 
  -2  -1  12      384.69      347.91     52.87 o 
  -1  -1  12        0.22      -44.43     46.02 o 
   0  -1  12      322.59      225.40     59.24 o 
   1  -1  12      221.82      113.69     87.50 o 
   2  -1  12      662.11      683.34    108.98 o 
   3  -1  12      115.10       74.94     89.54 o 
   4  -1  12       85.55       90.92     90.45 o 
   5  -1  12      975.42     1197.43    161.17 o 
  -8   0  12       35.77        6.62     69.76 o 
  -7   0  12      139.43      231.06     81.40 o 
  -6   0  12       57.29       32.22     48.61 o 
  -5   0  12      120.30      132.55     50.41 o 
  -4   0  12       26.61        2.98     47.21 o 
  -3   0  12     2298.16     2362.38    129.82 o 
  -2   0  12     3617.24     3423.44    170.45 o 
  -1   0  12       82.65      110.48     71.22 o 
   0   0  12     1750.77     1945.24    128.88 o 
   1   0  12     1429.72     1508.93    155.48 o 
   2   0  12      254.48      328.67     97.47 o 
   3   0  12      349.98      391.57     98.43 o 
   4   0  12       91.67      119.24     90.73 o 
   5   0  12      149.43      189.74     96.98 o 
  -8   1  12      573.90      512.14     73.57 o 
  -7   1  12     1585.56     1688.06    110.93 o 
  -6   1  12     1159.52     1337.63     98.62 o 
  -5   1  12       58.19       73.09     48.13 o 
  -4   1  12        0.44        9.91     50.21 o 
  -3   1  12      223.19      180.38     54.96 o 
  -2   1  12      502.48      385.76     58.73 o 
  -1   1  12      217.48      132.29     60.46 o 
   0   1  12     2259.78     2223.93    143.10 o 
   1   1  12      416.61      406.15     99.78 o 
   2   1  12        1.61      -13.11     87.54 o 
   3   1  12       14.15       73.34     90.00 o 
   4   1  12      435.95      507.06     98.62 o 
  -8   2  12      138.95      104.26     57.55 o 
  -7   2  12     1294.03     1472.16    106.06 o 
  -6   2  12       11.11       95.98     51.39 o 
  -5   2  12     1454.63     1659.92    108.83 o 
  -4   2  12     1856.46     1922.21    119.20 o 
  -3   2  12       77.37       15.59     55.01 o 
  -2   2  12        9.44      -35.62     91.94 o 
  -1   2  12      308.43      257.32     97.04 o 
   0   2  12     1002.41      985.65    134.87 o 
   1   2  12      773.01      725.01    112.05 o 
   2   2  12       94.60      240.47     84.46 o 
   3   2  12      357.21      453.23    103.21 o 
   4   2  12       47.62       64.92     94.97 o 
  -8   3  12      245.53      176.53     99.02 o 
  -7   3  12      512.15      578.14     68.12 o 
  -6   3  12       31.90       59.64     56.65 o 
  -5   3  12        3.61      -17.85     54.85 o 
  -4   3  12        3.51      -53.60     55.57 o 
  -3   3  12     1885.59     1831.10    195.89 o 
  -2   3  12     1647.85     1410.74    158.72 o 
  -1   3  12      333.53      291.49     70.24 o 
   0   3  12       25.90       -0.85     84.34 o 
   1   3  12       76.31       24.47     86.27 o 
   2   3  12       32.29       79.61     90.37 o 
   3   3  12       15.15       65.52     93.30 o 
  -8   4  12      137.59      116.08     61.18 o 
  -7   4  12      630.87      633.10     72.72 o 
  -6   4  12      313.53      232.20     62.30 o 
  -5   4  12       10.32      -27.95     53.60 o 
  -4   4  12        2.26      -86.86     77.28 o 
  -3   4  12        4.93      -79.62     73.54 o 
  -2   4  12      236.33      132.72    127.77 o 
  -1   4  12      426.85      348.28     87.64 o 
   0   4  12       16.59       33.13     85.98 o 
   1   4  12       72.15       22.69     77.41 o 
   2   4  12      113.78      164.55     95.87 o 
  -7   5  12      284.91      255.24     64.58 o 
  -6   5  12      777.98      706.79     76.63 o 
  -5   5  12       69.75       10.29     60.25 o 
  -4   5  12       41.25      -49.93     77.48 o 
  -3   5  12      192.89      109.40    105.52 o 
  -2   5  12       16.91      -20.05    111.36 o 
  -1   5  12      137.64      123.26     89.89 o 
   0   5  12       31.79      -36.74     85.12 o 
   1   5  12       79.66       63.00     80.41 o 
  -6   6  12       66.25       -1.98     61.50 o 
  -5   6  12       11.42      -95.49     63.66 o 
  -4   6  12      152.66        8.07    134.74 o 
  -3   6  12      291.86      150.15    211.93 o 
  -2   6  12       46.57     -100.95     82.86 o 
  -1   6  12       11.16      -41.70     85.09 o 
   0   6  12       86.31       68.39     90.77 o 
  -5   7  12      238.48      123.92    180.21 o 
  -4   7  12       35.88      -13.94    203.34 o 
  -2   7  12      221.76       20.80     86.15 o 
   0  -9  13       28.01       42.06    110.50 o 
   1  -9  13     1101.22     1051.79    157.92 o 
   2  -9  13      373.21      412.36    116.06 o 
   1  -8  13      334.01      418.62    113.54 o 
   2  -8  13      413.18      448.70    112.99 o 
   3  -8  13      612.35      593.38    118.87 o 
  -5  -6  13      304.75      209.40     80.23 o 
  -4  -6  13      407.34      469.06     51.48 o 
  -3  -6  13      668.13      692.64     88.24 o 
  -5  -5  13      857.61      841.09    125.42 o 
  -4  -5  13     1270.44     1310.53     88.86 o 
  -3  -5  13      283.81      260.69     44.68 o 
  -2  -5  13      183.81      133.29     42.19 o 
  -1  -5  13      309.22      287.60     45.31 o 
   0  -5  13      117.80      114.06     43.95 o 
   1  -5  13       67.36      -72.37     55.08 o 
  -6  -4  13       20.78     -104.14     76.71 o 
  -5  -4  13      168.04      169.46     50.57 o 
  -4  -4  13       16.28      -27.55     73.84 o 
  -3  -4  13      505.16      474.04     51.87 o 
  -2  -4  13      131.92      101.05     44.31 o 
  -1  -4  13     3250.27     2904.90    142.64 o 
   0  -4  13      742.03      718.90     88.55 o 
   1  -4  13       66.39       67.29     95.45 o 
   2  -4  13      187.73        7.42     77.22 o 
   3  -4  13      236.24       91.16     95.25 o 
  -6  -3  13      126.76       84.38     51.06 o 
  -5  -3  13       18.79       13.20     47.72 o 
  -4  -3  13      401.89      411.56     54.29 o 
  -3  -3  13      640.21      617.67     64.17 o 
  -2  -3  13      347.19      333.14     51.21 o 
  -1  -3  13        9.55       46.00     46.01 o 
   0  -3  13        1.28      -11.73     49.55 o 
   1  -3  13      945.16      859.14    214.40 o 
   2  -3  13     1069.71      811.27    116.18 o 
   3  -3  13       41.00      -72.16     87.97 o 
   4  -3  13     1582.58     1553.22    176.59 o 
  -7  -2  13      297.77      305.54     76.93 o 
  -6  -2  13       86.69       85.26     53.03 o 
  -5  -2  13      304.47      323.96     55.78 o 
  -4  -2  13      194.55      173.78     51.52 o 
  -3  -2  13     1890.17     1836.49    110.66 o 
  -2  -2  13       23.66       24.76     48.48 o 
  -1  -2  13      474.46      298.23     56.66 o 
   0  -2  13     1276.66     1118.92    109.31 o 
   1  -2  13      410.70      298.29     98.23 o 
   2  -2  13       75.80      -50.26     91.25 o 
   3  -2  13        0.98     -100.27     91.64 o 
   4  -2  13      162.46      182.94    107.70 o 
  -7  -1  13        0.07      -15.73     70.12 o 
  -6  -1  13      168.53      215.49     58.19 o 
  -5  -1  13       65.37       33.95     52.61 o 
  -4  -1  13     1696.08     1827.14    114.89 o 
  -3  -1  13     3865.91     3992.45    191.05 o 
  -2  -1  13     1904.73     2213.41    129.62 o 
  -1  -1  13     1043.39     1354.05    106.14 o 
   0  -1  13      704.59      618.59     71.76 o 
   1  -1  13      222.94      137.85     98.74 o 
   2  -1  13      637.39      688.07    116.15 o 
   3  -1  13       17.82      -77.83     94.59 o 
   4  -1  13       61.11       50.19     99.07 o 
  -7   0  13     1580.97     1757.11    117.86 o 
  -6   0  13       49.14      146.52     58.01 o 
  -5   0  13       12.06       27.58     55.96 o 
  -4   0  13        0.77        3.09     54.85 o 
  -3   0  13       17.63      -45.04     51.25 o 
  -2   0  13        1.86     -113.32     81.35 o 
  -1   0  13      350.96      263.19     62.77 o 
   0   0  13      580.42      559.39     78.34 o 
   1   0  13      177.18       16.60     95.25 o 
   2   0  13       17.67      -14.31     95.01 o 
   3   0  13       45.91      120.16    102.34 o 
   4   0  13      514.64      696.56    120.85 o 
  -7   1  13      208.13      219.40     63.63 o 
  -6   1  13      961.40     1094.36    102.09 o 
  -5   1  13      832.10      844.61     80.78 o 
  -4   1  13        1.01       -1.63     57.24 o 
  -3   1  13      206.40      100.59     57.24 o 
  -2   1  13      184.05       69.94     67.38 o 
  -1   1  13     1054.65      928.50     99.42 o 
   0   1  13      268.48      217.67     73.87 o 
   1   1  13       31.91      -22.78     94.77 o 
   2   1  13      607.59      647.92    118.15 o 
   3   1  13      523.86      776.23    115.69 o 
  -7   2  13       39.03       50.75     58.53 o 
  -6   2  13       52.09       75.72     62.08 o 
  -5   2  13       17.59       -3.54     60.82 o 
  -4   2  13       99.68       17.74     58.37 o 
  -3   2  13      796.53      616.37     76.18 o 
  -2   2  13     1335.49     1264.71    223.52 o 
  -1   2  13       73.33       -5.60    101.56 o 
   0   2  13       10.65      -41.05     82.27 o 
   1   2  13        0.57      -60.79     82.20 o 
   2   2  13       78.41       78.73     97.70 o 
   3   2  13      214.54      218.26    104.77 o 
  -7   3  13      190.52      161.60     66.66 o 
  -6   3  13        2.08       10.76     63.56 o 
  -5   3  13       72.40        5.50     63.75 o 
  -4   3  13      362.33      306.20    126.69 o 
  -3   3  13       98.33       14.98     95.79 o 
  -2   3  13     1310.77     1217.83    194.79 o 
  -1   3  13      646.31      650.43    169.75 o 
   0   3  13       15.97      -47.58     94.02 o 
   1   3  13      114.49       71.72     85.91 o 
   2   3  13        1.84       17.08     99.63 o 
  -7   4  13      518.94      431.85     74.76 o 
  -6   4  13       92.34      125.70     63.80 o 
  -5   4  13      274.56      173.94     80.99 o 
  -4   4  13      263.91       99.49    139.14 o 
  -3   4  13       39.46      -67.43    112.32 o 
  -2   4  13        3.94      -56.08    126.84 o 
  -1   4  13        3.31     -123.02     91.33 o 
   0   4  13      113.46       19.76     95.57 o 
   1   4  13      445.62      422.16    109.06 o 
  -6   5  13       96.96      -44.35     65.48 o 
  -5   5  13      190.12       92.16     83.46 o 
  -4   5  13      579.50      512.49    276.06 o 
  -3   5  13      134.20        1.29    214.00 o 
  -2   5  13       35.31       21.35    193.30 o 
  -1   5  13       30.45      -35.69     81.62 o 
   0   5  13       28.78      -46.39     94.97 o 
  -4   6  13       57.80      -12.94    184.99 o 
  -3   6  13       26.94     -133.90     89.27 o 
  -4  -6  14      935.94      905.51    106.62 o 
  -5  -5  14       21.62      -21.81     48.43 o 
  -4  -5  14      602.49      525.64     59.15 o 
  -3  -5  14      132.54       87.25     48.34 o 
  -2  -5  14      959.02      924.76     81.95 o 
  -1  -5  14     1416.97     1256.60     88.99 o 
   0  -5  14       30.32      -25.49     70.90 o 
  -5  -4  14       32.83      -15.04     54.38 o 
  -4  -4  14        7.11      -17.47     48.51 o 
  -3  -4  14        0.04      -42.78     46.09 o 
  -2  -4  14        0.88      -14.64     45.84 o 
  -1  -4  14       10.45        8.82     48.86 o 
   0  -4  14      837.84      742.40    126.16 o 
   1  -4  14     1099.50      713.73    104.91 o 
   2  -4  14       30.17     -140.50     93.67 o 
   3  -4  14     1044.29      833.85    124.27 o 
  -6  -3  14      420.68      400.49     63.96 o 
  -5  -3  14      246.98      180.96     56.37 o 
  -4  -3  14     2233.21     2236.37    127.11 o 
  -3  -3  14      334.87      266.40     55.32 o 
  -2  -3  14      440.18      405.01     59.18 o 
  -1  -3  14     2030.09     1840.20    115.53 o 
   0  -3  14      181.87      132.17     61.11 o 
   1  -3  14      133.82      -30.80     90.95 o 
   2  -3  14      220.44       41.67     98.83 o 
   3  -3  14       19.27     -148.28     98.85 o 
  -6  -2  14        1.41      -40.88     56.48 o 
  -5  -2  14      822.53      870.31     83.44 o 
  -4  -2  14     2039.55     2126.59    127.09 o 
  -3  -2  14     1196.39     1216.97     95.38 o 
  -2  -2  14      391.85      318.87     61.68 o 
  -1  -2  14       22.80      -28.79     56.93 o 
   0  -2  14      237.65      149.46    121.79 o 
   1  -2  14      669.72      466.71    113.75 o 
   2  -2  14        8.72     -120.77     97.89 o 
   3  -2  14       30.50      -63.40    100.84 o 
  -6  -1  14        6.50       -5.97     56.12 o 
  -5  -1  14      219.46      235.25     63.74 o 
  -4  -1  14      409.24      382.72     63.12 o 
  -3  -1  14       61.56      -13.27     56.93 o 
  -2  -1  14        8.15      -62.56     77.32 o 
  -1  -1  14        8.72      -73.87     82.15 o 
   0  -1  14      279.16      224.21     90.93 o 
   1  -1  14        4.85     -149.83     99.89 o 
   2  -1  14        3.17     -121.46    101.11 o 
   3  -1  14       65.64       73.38    105.28 o 
  -6   0  14      195.70      194.24     67.96 o 
  -5   0  14      145.83       64.37     64.52 o 
  -4   0  14      351.45      297.82     68.94 o 
  -3   0  14        8.62      -78.85     61.12 o 
  -2   0  14      293.88      196.87     67.79 o 
  -1   0  14      205.04      162.43    102.22 o 
   0   0  14       15.71      -58.86    124.75 o 
   1   0  14      173.40        2.24    107.89 o 
   2   0  14      883.94      867.11    134.21 o 
  -6   1  14       89.69       36.48     68.27 o 
  -5   1  14      110.16      110.64     67.12 o 
  -4   1  14      234.22      150.12     69.02 o 
  -3   1  14     1018.26      923.54    176.70 o 
  -2   1  14      447.78      377.59    139.32 o 
  -1   1  14       51.40      -24.81    150.77 o 
   0   1  14       29.29      -92.84     90.78 o 
   1   1  14       43.40      -37.79    104.04 o 
   2   1  14      231.20      139.90    110.96 o 
  -6   2  14      130.32      139.11     67.80 o 
  -5   2  14      343.99      324.83     74.77 o 
  -4   2  14        6.28     -100.00     66.67 o 
  -3   2  14      891.00      782.64    102.47 o 
  -2   2  14     1005.16      945.72    154.76 o 
  -1   2  14       24.76      -36.34    174.02 o 
   0   2  14      133.54       18.99     95.02 o 
   1   2  14        2.74      -82.68    105.30 o 
  -6   3  14      385.83      236.11     76.40 o 
  -5   3  14       49.13      -74.75     69.34 o 
  -4   3  14      146.44       55.04     97.15 o 
  -3   3  14      116.97      -47.64     89.53 o 
  -2   3  14       12.36      -78.02     81.09 o 
  -1   3  14      292.06       90.06    107.88 o 
   0   3  14      695.52      568.91    122.95 o 
  -5   4  14     1121.49     1025.55    136.64 o 
  -4   4  14      331.14      119.44    154.61 o 
  -3   4  14       48.75       77.94    104.33 o 
  -2   4  14      118.94     -152.92    102.60 o 
  -1   4  14        2.30     -114.64    100.32 o 
  -3  -5  15        0.66      -66.54     51.10 o 
  -2  -5  15       81.92       82.13     49.64 o 
  -4  -4  15      608.01      562.10     67.69 o 
  -3  -4  15      218.56      149.97     55.15 o 
  -2  -4  15      749.84      617.64     66.29 o 
  -1  -4  15       18.15       17.43     76.89 o 
   0  -4  15       10.29       -8.15    132.52 o 
   1  -4  15      351.31      175.25     98.80 o 
  -5  -3  15      395.56      359.73     67.71 o 
  -4  -3  15      971.60      998.54     98.98 o 
  -3  -3  15      355.23      364.11     67.18 o 
  -2  -3  15       75.73       61.77     57.38 o 
  -1  -3  15        1.99        2.62    135.36 o 
   0  -3  15      480.42      476.40    134.83 o 
   1  -3  15      151.25     -140.16    107.48 o 
   2  -3  15       10.02     -152.22    101.48 o 
  -5  -2  15      625.45      619.73     77.30 o 
  -4  -2  15       67.99       20.87     62.21 o 
  -3  -2  15       96.70       12.33     61.19 o 
  -2  -2  15      183.65       68.18     87.35 o 
  -1  -2  15     1278.47     1087.25    186.37 o 
   0  -2  15       15.15      -44.87    185.40 o 
   1  -2  15      269.43       44.80    111.86 o 
   2  -2  15      206.84       -7.90    113.52 o 
  -5  -1  15      154.94       81.61     69.66 o 
  -4  -1  15        3.99      -25.86     62.39 o 
  -3  -1  15        6.84      -94.99     63.33 o 
  -2  -1  15        9.97      -46.16     65.43 o 
  -1  -1  15       54.80      -14.46    149.14 o 
   0  -1  15      151.69      145.30    270.17 o 
   1  -1  15      984.49      806.32    141.63 o 
  -5   0  15      109.03        6.71     70.88 o 
  -4   0  15      349.80      242.15     75.69 o 
  -3   0  15     1084.01      985.73    150.80 o 
  -2   0  15       48.89      -79.10    133.64 o 
  -1   0  15      103.25      -11.58    210.51 o 
   0   0  15       94.68      -56.45    116.39 o 
   1   0  15       33.88      -96.07    114.43 o 
  -5   1  15      105.51       55.45     76.00 o 
  -4   1  15      430.52      348.84     77.04 o 
  -3   1  15      676.86      583.66    174.66 o 
  -2   1  15      166.09       89.07    164.76 o 
  -1   1  15      176.32      122.91    233.61 o 
   0   1  15        5.02     -147.89     98.59 o 
  -4   2  15      190.85       30.50    117.50 o 
  -3   2  15      387.17      260.05    200.94 o 
  -2   2  15      304.46      269.38    180.10 o 
  -1   2  15      303.29      392.18    246.85 o 
  -3   3  15      160.82      -29.00    205.25 o 
  -1  -4  16      158.42      152.65    148.88 o 
  -2  -3  16      564.42      513.87     85.33 o 
  -1  -3  16       69.74       42.01    227.69 o 
   0  -3  16      141.40      240.47    288.41 o 
  -3  -2  16      122.41       35.17     69.93 o 
  -2  -2  16       62.06      -62.92     95.57 o 
  -1  -2  16       45.70       17.21    162.22 o 
  -3  -1  16       24.58      -99.19     78.91 o 
  -2  -1  16      119.78       -3.47    120.47 o 
  -1  -1  16      228.67      136.14    210.72 o 
                                                 
